# Supplementary material for: Identification of metabolites with anticancer properties by computational metabolomics
Source: Mol Cancer. 2008 Jun 17;7:57. doi: 10.1186/1476-4598-7-57 (PMC2453147; doi:10.1186/1476-4598-7-57)
Supplement: Additional File 2 — Metabolites present in the genetic-metabolic matrix. Excel table listing KEGG Ligand Identifier, common names and hyperlink to KEGG database for the 982 metabolites present in the genetic-metabolic matrix, as well as the 104 (78) metabolites whose concentration is predicted by CoMet to be lowered (increased) in Jurkat cells compared to normal lymphoblasts. [file 1476-4598-7-57-S2.xls]

## Sheet: SI_Table_I
982 METABOLITES PRESENT IN THE GENETIC-METABOLIC MATRIX
N	KEGG Ligand identifier	KEGG Ligand description and hyperlink
1	C00012	cpd:C00012 Peptide
2	C00032	cpd:C00032 Heme; Haem; Protoheme; Heme B; Protoheme IX
3	C00039	cpd:C00039 DNA; DNAn; DNAn+1; (Deoxyribonucleotide)n; (Deoxyribonucleotide)m; (Deoxyribonucleotide)n+m; Deoxyribonucleic acid
4	C00046	cpd:C00046 RNA; RNAn; RNAn+1; RNA(linear); (Ribonucleotide)n; (Ribonucleotide)m; (Ribonucleotide)n+m; Ribonucleic acid
5	C00061	cpd:C00061 FMN; Riboflavin-5-phosphate; Flavin mononucleotide
6	C00077	cpd:C00077 L-Ornithine; (S)-2,5-Diaminovaleric acid; (S)-2,5-Diaminopentanoic acid; (S)-2,5-Diaminopentanoate
7	C00104	cpd:C00104 IDP; Inosine 5'-diphosphate; Inosine diphosphate
8	C00110	cpd:C00110 Dolichyl phosphate; Dolichol phosphate
9	C00112	cpd:C00112 CDP; Cytidine 5'-diphosphate; Cytidine diphosphate
10	C00117	cpd:C00117 D-Ribose 5-phosphate; Ribose 5-phosphate
11	C00119	cpd:C00119 5-Phospho-alpha-D-ribose 1-diphosphate; 5-Phosphoribosyl diphosphate; 5-Phosphoribosyl 1-pyrophosphate; PRPP
12	C00120	cpd:C00120 Biotin; D-Biotin; Vitamin H; Coenzyme R
13	C00121	cpd:C00121 D-Ribose
14	C00129	cpd:C00129 Isopentenyl diphosphate; delta3-Isopentenyl diphosphate; delta3-Methyl-3-butenyl diphosphate
15	C00130	cpd:C00130 IMP; Inosinic acid; Inosine monophosphate; Inosine 5'-monophosphate; Inosine 5'-phosphate; 5'-Inosinate; 5'-Inosinic acid; 5'-Inosine monophosphate; 5'-IMP
16	C00131	cpd:C00131 dATP; 2'-Deoxyadenosine 5'-triphosphate; Deoxyadenosine 5'-triphosphate; Deoxyadenosine triphosphate
17	C00134	cpd:C00134 Putrescine; 1,4-Butanediamine; 1,4-Diaminobutane; Tetramethylenediamine
18	C00135	cpd:C00135 L-Histidine; (S)-alpha-Amino-1H-imidazole-4-propionic acid
19	C00140	cpd:C00140 N-Acetyl-D-glucosamine; N-Acetylchitosamine; 2-Acetamido-2-deoxy-D-glucose; GlcNAc
20	C00143	cpd:C00143 5,10-Methylenetetrahydrofolate; (6R)-5,10-Methylenetetrahydrofolate; 5,10-Methylene-THF
21	C00144	cpd:C00144 GMP; Guanosine 5'-phosphate; Guanosine monophosphate; Guanosine 5'-monophosphate; Guanylic acid
22	C00147	cpd:C00147 Adenine; 6-Aminopurine
23	C00148	cpd:C00148 L-Proline; 2-Pyrrolidinecarboxylic acid
24	C00149	cpd:C00149 (S)-Malate; L-Malate; L-Apple acid; L-Malic acid; L-2-Hydroxybutanedioic acid
25	C00153	cpd:C00153 Nicotinamide; Nicotinic acid amide; Niacinamide; Vitamin PP
26	C00154	cpd:C00154 Palmitoyl-CoA; Hexadecanoyl-CoA
27	C00157	cpd:C00157 Phosphatidylcholine; Lecithin; Phosphatidyl-N-trimethylethanolamine; 1,2-Diacyl-sn-glycero-3-phosphocholine; Choline phosphatide; 3-sn-Phosphatidylcholine
28	C00158	cpd:C00158 Citrate; Citric acid; 2-Hydroxy-1,2,3-propanetricarboxylic acid; 2-Hydroxytricarballylic acid
29	C00160	cpd:C00160 Glycolate; Glycolic acid; Hydroxyacetic acid
30	C00164	cpd:C00164 Acetoacetate; 3-Oxobutanoic acid; beta-Ketobutyric acid; Acetoacetic acid
31	C00168	cpd:C00168 Hydroxypyruvate; Hydroxypyruvic acid; 3-Hydroxypyruvate; 3-Hydroxypyruvic acid
32	C00179	cpd:C00179 Agmatine; (4-Aminobutyl) guanidine
33	C00183	cpd:C00183 L-Valine; 2-Amino-3-methylbutyric acid
34	C00187	cpd:C00187 Cholesterol; Cholest-5-en-3beta-ol
35	C00197	cpd:C00197 3-Phospho-D-glycerate; D-Glycerate 3-phosphate; 3-Phospho-(R)-glycerate
36	C00206	cpd:C00206 dADP; 2'-Deoxyadenosine 5'-diphosphate
37	C00212	cpd:C00212 Adenosine
38	C00213	cpd:C00213 Sarcosine; N-Methylglycine
39	C00214	cpd:C00214 Thymidine; Deoxythymidine
40	C00219	cpd:C00219 (5Z,8Z,11Z,14Z)-Icosatetraenoic acid; Arachidonate; Arachidonic acid; cis-5,8,11,14-Eicosatetraenoic acid
41	C00221	cpd:C00221 beta-D-Glucose
42	C00226	cpd:C00226 Primary alcohol; 1-Alcohol
43	C00231	cpd:C00231 D-Xylulose 5-phosphate
44	C00234	cpd:C00234 10-Formyltetrahydrofolate; 10-Formyl-THF
45	C00235	cpd:C00235 Dimethylallyl diphosphate; Prenyl diphosphate; 2-Isopentenyl diphosphate; delta2-Isopentenyl diphosphate; delta-Prenyl diphosphate
46	C00236	cpd:C00236 3-Phospho-D-glyceroyl phosphate; 1,3-Bisphospho-D-glycerate; (R)-2-Hydroxy-3-(phosphonooxy)-1-monoanhydride with phosphoric propanoic acid
47	C00239	cpd:C00239 dCMP; Deoxycytidylic acid; Deoxycytidine monophosphate; Deoxycytidylate; 2'-Deoxycytidine 5'-monophosphate
48	C00242	cpd:C00242 Guanine; 2-Amino-6-hydroxypurine
49	C00243	cpd:C00243 Lactose; 1-beta-D-Galactopyranosyl-4-alpha-D-glucopyranose; Milk sugar; alpha-Lactose; Anhydrous lactose
50	C00248	cpd:C00248 Lipoamide; Thioctic acid amide
51	C00249	cpd:C00249 Hexadecanoic acid; Hexadecanoate; Hexadecylic acid; Palmitic acid; Palmitate; Cetylic acid
52	C00252	cpd:C00252 Isomaltose; Brachiose
53	C00255	cpd:C00255 Riboflavin; Lactoflavin; 7,8-Dimethyl-10-ribitylisoalloxazine; Vitamin B2
54	C00262	cpd:C00262 Hypoxanthine; Purine-6-ol
55	C00268	cpd:C00268 Dihydrobiopterin; 6,7-Dihydrobiopterin; Quinoid-dihydrobiopterin
56	C00269	cpd:C00269 CDP-diacylglycerol; CDP-1,2-diacylglycerol; 1,2-Diacyl-sn-glycero-3-cytidine-5'-diphosphate
57	C00272	cpd:C00272 Tetrahydrobiopterin; 5,6,7,8-Tetrahydrobiopterin; 2-Amino-6-(1,2-dihydroxypropyl)-5,6,7,8-tetrahydoro-4(1H)-pteridinone
58	C00275	cpd:C00275 D-Mannose 6-phosphate
59	C00280	cpd:C00280 Androst-4-ene-3,17-dione; Androstenedione; 4-Androstene-3,17-dione
60	C00286	cpd:C00286 dGTP; 2'-Deoxyguanosine 5'-triphosphate; Deoxyguanosine 5'-triphosphate; Deoxyguanosine triphosphate
61	C00288	cpd:C00288 HCO3-; Bicarbonate; Hydrogencarbonate; Acid carbonate
62	C00293	cpd:C00293 Glucose
63	C00294	cpd:C00294 Inosine
64	C00295	cpd:C00295 Orotate; Orotic acid; Uracil-6-carboxylic acid
65	C00299	cpd:C00299 Uridine
66	C00300	cpd:C00300 Creatine; alpha-Methylguanidino acetic acid; Methylglycocyamine
67	C00301	cpd:C00301 ADP-ribose
68	C00307	cpd:C00307 CDP-choline; Cytidine 5'-diphosphocholine; Citicoline
69	C00311	cpd:C00311 Isocitrate; Isocitric acid; 1-Hydroxytricarballylic acid; 1-Hydroxypropane-1,2,3-tricarboxylic acid
70	C00315	cpd:C00315 Spermidine; N-(3-Aminopropyl)-1,4-butane-diamine
71	C00319	cpd:C00319 Sphingosine; Sphingenine; Sphingoid; Sphing-4-enine
72	C00322	cpd:C00322 2-Oxoadipate; 2-Oxoadipic acid
73	C00325	cpd:C00325 GDP-L-fucose; GDP-beta-L-fucose
74	C00327	cpd:C00327 L-Citrulline; 2-Amino-5-ureidovaleric acid; Citrulline
75	C00328	cpd:C00328 L-Kynurenine; 3-Anthraniloyl-L-alanine
76	C00330	cpd:C00330 Deoxyguanosine; 2'-Deoxyguanosine
77	C00332	cpd:C00332 Acetoacetyl-CoA; Acetoacetyl coenzyme A; 3-Acetoacetyl-CoA
78	C00337	cpd:C00337 (S)-Dihydroorotate; (S)-4,5-Dihydroorotate; L-Dihydroorotate; L-Dihydroorotic acid; Dihydro-L-orotic acid
79	C00344	cpd:C00344 Phosphatidylglycerol; 3-(3-sn-Phosphatidyl)glycerol; 3(3-Phosphatidyl-)glycerol; PtdGro
80	C00345	cpd:C00345 6-Phospho-D-gluconate
81	C00346	cpd:C00346 Ethanolamine phosphate; O-Phosphorylethanolamine; Phosphoethanolamine; O-Phosphoethanolamine
82	C00350	cpd:C00350 Phosphatidylethanolamine; (3-Phosphatidyl)ethanolamine; (3-Phosphatidyl)-ethanolamine; Cephalin; O-(1-beta-Acyl-2-acyl-sn-glycero-3-phospho)ethanolamine; 1-Acyl-2-acyl-sn-glycero-3-phosphoethanolamine
83	C00352	cpd:C00352 D-Glucosamine 6-phosphate; D-Glucosamine phosphate
84	C00354	cpd:C00354 D-Fructose 1,6-bisphosphate
85	C00356	cpd:C00356 (S)-3-Hydroxy-3-methylglutaryl-CoA; Hydroxymethylglutaryl-CoA; Hydroxymethylglutaroyl coenzyme A; HMG-CoA; 3-Hydroxy-3-methylglutaryl-CoA
86	C00357	cpd:C00357 N-Acetyl-D-glucosamine 6-phosphate
87	C00360	cpd:C00360 dAMP; 2'-Deoxyadenosine 5'-phosphate; 2'-Deoxyadenosine 5'-monophosphate; Deoxyadenylic acid; Deoxyadenosine monophosphate
88	C00361	cpd:C00361 dGDP; 2'-Deoxyguanosine 5'-diphosphate
89	C00362	cpd:C00362 dGMP; 2'-Deoxyguanosine 5'-monophosphate; 2'-Deoxyguanosine 5'-phosphate; Deoxyguanylic acid; Deoxyguanosine monophosphate
90	C00364	cpd:C00364 dTMP; Thymidine 5'-phosphate; Deoxythymidine 5'-phosphate; Thymidylic acid; 5'-Thymidylic acid; Thymidine monophosphate; Deoxythymidylic acid; Thymidylate
91	C00365	cpd:C00365 dUMP; Deoxyuridylic acid; Deoxyuridine monophosphate; Deoxyuridine 5'-phosphate; 2'-Deoxyuridine 5'-phosphate
92	C00369	cpd:C00369 Starch
93	C00376	cpd:C00376 Retinal; Vitamin A aldehyde; Retinene; all-trans-Retinal; all-trans-Vitamin A aldehyde; all-trans-Retinene
94	C00379	cpd:C00379 Xylitol
95	C00385	cpd:C00385 Xanthine
96	C00388	cpd:C00388 1H-Imidazole-4-ethanamine; Histamine; 2-(4-Imidazolyl)ethylamine
97	C00390	cpd:C00390 Ubiquinol; QH2; CoQH2
98	C00398	cpd:C00398 Tryptamine; 3-(2-Aminoethyl)indole
99	C00399	cpd:C00399 Ubiquinone; Coenzyme Q; CoQ; Q
100	C00410	cpd:C00410 Progesterone; 4-Pregnene-3,20-dione
101	C00415	cpd:C00415 Dihydrofolate; Dihydrofolic acid; 7,8-Dihydrofolate; 7,8-Dihydrofolic acid; 7,8-Dihydropteroylglutamate
102	C00416	cpd:C00416 Phosphatidate; Phosphatidic acid; 1,2-Diacyl-sn-glycerol 3-phosphate; 3-sn-Phosphatidate
103	C00417	cpd:C00417 cis-Aconitate; cis-Aconitic acid
104	C00418	cpd:C00418 (R)-Mevalonate; Mevalonic acid; 3,5-Dihydroxy-3-methylvaleric acid
105	C00422	cpd:C00422 Triacylglycerol; Triglyceride
106	C00427	cpd:C00427 Prostaglandin H2; (5Z,13E)-(15S)-9alpha,11alpha-Epidioxy-15-hydroxyprosta-5,13-dienoate
107	C00429	cpd:C00429 5,6-Dihydrouracil; 2,4(1H,3H)-Pyrimidinedione, dihydro-; Dihydrouracile; Dihydrouracil; 5,6-Dihydro-2,4-dihydroxypyrimidine; Hydrouracil
108	C00438	cpd:C00438 N-Carbamoyl-L-aspartate
109	C00439	cpd:C00439 N-Formimino-L-glutamate; N-Formimidoyl-L-glutamate
110	C00440	cpd:C00440 5-Methyltetrahydrofolate
111	C00445	cpd:C00445 5,10-Methenyltetrahydrofolate
112	C00446	cpd:C00446 alpha-D-Galactose 1-phosphate; alpha-D-Galactopyranose 1-phosphate
113	C00447	cpd:C00447 D-Sedoheptulose 1,7-bisphosphate; D-altro-Heptulose 1,7-biphosphate
114	C00448	cpd:C00448 trans,trans-Farnesyl diphosphate; Farnesyl diphosphate; Farnesyl pyrophosphate; 2-trans,6-trans-Farnesyl diphosphate
115	C00449	cpd:C00449 N6-(L-1,3-Dicarboxypropyl)-L-lysine; Saccharopine; L-Saccharopine
116	C00450	cpd:C00450 2,3,4,5-Tetrahydropyridine-2-carboxylate; delta1-Piperideine-6-L-carboxylate
117	C00455	cpd:C00455 Nicotinamide D-ribonucleotide; NMN; Nicotinamide mononucleotide; Nicotinamide ribonucleotide; Nicotinamide nucleotide; beta-Nicotinamide D-ribonucleotide; beta-Nicotinamide ribonucleotide; beta-Nicotinamide mononucleotide
118	C00458	cpd:C00458 dCTP; Deoxycytidine 5'-triphosphate; Deoxycytidine triphosphate; 2'-Deoxycytidine 5'-triphosphate
119	C00459	cpd:C00459 dTTP; Deoxythymidine triphosphate; Deoxythymidine 5'-triphosphate; TTP
120	C00460	cpd:C00460 dUTP; 2'-Deoxyuridine 5'-triphosphate
121	C00461	cpd:C00461 Chitin; beta-1,4-Poly-N-acetyl-D-glucosamine; [1,4-(N-Acetyl-beta-D-glucosaminyl)]n; [1,4-(N-Acetyl-beta-D-glucosaminyl)]n+1
122	C00468	cpd:C00468 Estrone; 3-Hydroxy-1,3,5(10)-estratrien-17-one
123	C00469	cpd:C00469 Ethanol; Ethyl alcohol; Methylcarbinol; Dehydrated ethanol
124	C00475	cpd:C00475 Cytidine
125	C00483	cpd:C00483 Tyramine; 2-(p-Hydroxyphenyl)ethylamine
126	C00486	cpd:C00486 Bilirubin
127	C00487	cpd:C00487 Carnitine; gamma-Trimethyl-hydroxybutyrobetaine; 3-Hydroxy-4-trimethylammoniobutanoate
128	C00504	cpd:C00504 Folate; Pteroylglutamic acid; Folic acid
129	C00506	cpd:C00506 L-Cysteate; L-Cysteic acid; 3-Sulfoalanine; 2-Amino-3-sulfopropionic acid
130	C00523	cpd:C00523 Androsterone; 3alpha-Hydroxy-5alpha-androstan-17-one
131	C00524	cpd:C00524 Cytochrome c
132	C00526	cpd:C00526 Deoxyuridine; 2-Deoxyuridine; 2'-Deoxyuridine
133	C00527	cpd:C00527 Glutaryl-CoA
134	C00532	cpd:C00532 L-Arabitol; L-Arabinol; L-Arabinitol; L-Lyxitol
135	C00535	cpd:C00535 Testosterone; 17beta-Hydroxy-4-androsten-3-one
136	C00546	cpd:C00546 Methylglyoxal; Pyruvaldehyde; Pyruvic aldehyde; 2-Ketopropionaldehyde; 2-Oxopropanal
137	C00547	cpd:C00547 L-Noradrenaline; Noradrenaline; Norepinephrine; Arterenol; 4-[(1R)-2-Amino-1-hydroxyethyl]-1,2-benzenediol
138	C00550	cpd:C00550 Sphingomyelin
139	C00559	cpd:C00559 Deoxyadenosine; 2'-Deoxyadenosine
140	C00575	cpd:C00575 3',5'-Cyclic AMP; Cyclic adenylic acid; Cyclic AMP; Adenosine 3',5'-phosphate; cAMP
141	C00577	cpd:C00577 D-Glyceraldehyde
142	C00579	cpd:C00579 Dihydrolipoamide; Dihydrothioctamide
143	C00581	cpd:C00581 Guanidinoacetate; Guanidinoacetic acid; Glycocyamine; N-Amidinoglycine; Guanidoacetic acid
144	C00582	cpd:C00582 Phenylacetyl-CoA
145	C00583	cpd:C00583 Propane-1,2-diol; 1,2-Propanediol; Propylene glycol
146	C00584	cpd:C00584 Prostaglandin E2; (5Z,13E)-(15S)-11alpha,15-Dihydroxy-9-oxoprosta-5,13-dienoate; (5Z,13E)-(15S)-11alpha,15-Dihydroxy-9-oxoprost-13-enoate; Dinoprostone
147	C00588	cpd:C00588 Choline phosphate; Phosphorylcholine; Phosphocholine; O-Phosphocholine
148	C00606	cpd:C00606 3-Sulfino-L-alanine; L-Cysteinesulfinic acid; 3-Sulphino-L-alanine; 3-Sulfinoalanine
149	C00621	cpd:C00621 Dolichyl diphosphate; Dolichol diphosphate
150	C00624	cpd:C00624 N-Acetyl-L-glutamate; N-Acetyl-L-glutamic acid
151	C00627	cpd:C00627 Pyridoxine phosphate; Pyridoxine 5-phosphate; Pyridoxine 5'-phosphate
152	C00630	cpd:C00630 2-Methylpropanoyl-CoA; 2-Methylpropionyl-CoA; Isobutyryl-CoA
153	C00631	cpd:C00631 2-Phospho-D-glycerate; D-Glycerate 2-phosphate
154	C00632	cpd:C00632 3-Hydroxyanthranilate; 3-Hydroxyanthranilic acid
155	C00636	cpd:C00636 D-Mannose 1-phosphate; alpha-D-Mannose 1-phosphate
156	C00643	cpd:C00643 5-Hydroxy-L-tryptophan
157	C00645	cpd:C00645 N-Acetyl-D-mannosamine; 2-Acetamido-2-deoxy-D-mannose
158	C00655	cpd:C00655 Xanthosine 5'-phosphate; Xanthylic acid; XMP; (9-D-Ribosylxanthine)-5'-phosphate
159	C00664	cpd:C00664 5-Formiminotetrahydrofolate; 5-Formimidoyltetrahydrofolate
160	C00665	cpd:C00665 beta-D-Fructose 2,6-bisphosphate; D-Fructose 2,6-bisphosphate
161	C00668	cpd:C00668 alpha-D-Glucose 6-phosphate
162	C00669	cpd:C00669 gamma-L-Glutamyl-L-cysteine; L-gamma-Glutamylcysteine; 5-L-Glutamyl-L-cysteine; gamma-Glutamylcysteine
163	C00670	cpd:C00670 sn-glycero-3-Phosphocholine; Glycerophosphocholine
164	C00673	cpd:C00673 2-Deoxy-D-ribose 5-phosphate
165	C00674	cpd:C00674 5alpha-Androstane-3,17-dione; Androstanedione
166	C00681	cpd:C00681 1-Acyl-sn-glycerol 3-phosphate
167	C00696	cpd:C00696 (5Z,13E)-(15S)-9alpha,15-Dihydroxy-11-oxoprosta-5,13-dienoate; Prostaglandin D2
168	C00700	cpd:C00700 XTP
169	C00705	cpd:C00705 dCDP; 2'-Deoxycytidine diphosphate; 2'-Deoxycytidine 5'-diphosphate
170	C00718	cpd:C00718 Amylose; Amylose chain; (1,4-alpha-D-Glucosyl)n; (1,4-alpha-D-Glucosyl)n+1; (1,4-alpha-D-Glucosyl)n-1; 4-{(1,4)-alpha-D-Glucosyl}(n-1)-D-glucose; 1,4-alpha-D-Glucan
171	C00719	cpd:C00719 Betaine; Trimethylaminoacetate; Glycine betaine; N,N,N-Trimethylglycine; Trimethylammonioacetate
172	C00721	cpd:C00721 Dextrin
173	C00735	cpd:C00735 Cortisol; Hydrocortisone; 11beta,17alpha,21-Trihydroxy-4-pregnene-3,20-dione; Kendall's compound F; Reichstein's substance M
174	C00750	cpd:C00750 Spermine; N,N'-Bis(3-aminopropyl)-1,4-butanediamine
175	C00751	cpd:C00751 Squalene; Spinacene; Supraene
176	C00762	cpd:C00762 Cortisone; 17alpha,21-Dihydroxy-4-pregnene-3,11,20-trione; Kendall's compound E; Reichstein's substance Fa
177	C00777	cpd:C00777 Retinoate; Retinoic acid; Vitamin A acid; all-trans-Retinoate; Acide retinoique (French) (DSL); Tretinoine (French) (EINECS); 3,7-Dimethyl-9-(2,6,6-trimethyl-1-cyclohexene-1-yl)-2,4,6,8-nonatetraenoic acid (ECL); (all-E)-3,7-Dimethyl-9-(2,6,6-trimethyl-1-cyclohexen-1-yl)-2,4,6,8-nonatetraenoic acid; beta-Retinoic acid; AGN 100335; all-(E)-Retinoic acid; all-trans-beta-Retinoic acid; al…
178	C00780	cpd:C00780 3-(2-Aminoethyl)-1H-indol-5-ol; Serotonin; 5-Hydroxytryptamine; Enteramine
179	C00785	cpd:C00785 Urocanate; Urocanic acid
180	C00787	cpd:C00787 tRNA(Tyr)
181	C00788	cpd:C00788 L-Adrenaline; (R)-(-)-Adrenaline; (R)-(-)-Epinephrine; (R)-(-)-Epirenamine; (R)-(-)-Adnephrine; 4-[(1R)-1-Hydroxy-2-(methylamino)ethyl]-1,2-benzenediol
182	C00794	cpd:C00794 D-Sorbitol; D-Glucitol; L-Gulitol; Sorbitol
183	C00818	cpd:C00818 D-Glucarate; D-Glucaric acid; L-Gularic acid; d-Saccharic acid; D-Glucosaccharic acid
184	C00822	cpd:C00822 Dopaquinone
185	C00828	cpd:C00828 Menaquinone; Menatetrenone
186	C00831	cpd:C00831 Pantetheine; (R)-Pantetheine
187	C00836	cpd:C00836 Sphinganine; Dihydrosphingosine; 2-Amino-1,3-dihydroxyoctadecane
188	C00842	cpd:C00842 dTDP-glucose; dTDP-D-glucose
189	C00857	cpd:C00857 Deamino-NAD+; Deamido-NAD+; Deamido-NAD
190	C00864	cpd:C00864 Pantothenate; Pantothenic acid; (R)-Pantothenate
191	C00877	cpd:C00877 Crotonoyl-CoA; Crotonyl-CoA; 2-Butenoyl-CoA; trans-But-2-enoyl-CoA; But-2-enoyl-CoA
192	C00881	cpd:C00881 Deoxycytidine; 2'-Deoxycytidine
193	C00882	cpd:C00882 Dephospho-CoA
194	C00886	cpd:C00886 L-Alanyl-tRNA; L-Alanyl-tRNA(Ala)
195	C00900	cpd:C00900 2-Acetolactate
196	C00906	cpd:C00906 5,6-Dihydrothymine; Dihydrothymine; 5,6-Dihydro-5-methyluracil
197	C00909	cpd:C00909 Leukotriene A4; LTA4; (7E,9E,11Z,14Z)-(5S,6S)-5,6-Epoxyeicosa-7,9,11,14-tetraenoic acid; (7E,9E,11Z,14Z)-(5S,6S)-5,6-Epoxyeicosa-7,9,11,14-tetraenoate; (7E,9E,11Z,14Z)-(5S,6S)-5,6-Epoxyicosa-7,9,11,14-tetraenoate
198	C00931	cpd:C00931 Porphobilinogen
199	C00942	cpd:C00942 3',5'-Cyclic GMP; Guanosine 3',5'-cyclic monophosphate; Guanosine 3',5'-cyclic phosphate; Cyclic GMP; cGMP
200	C00956	cpd:C00956 L-2-Aminoadipate; L-alpha-Aminoadipate; L-alpha-Aminoadipic acid; L-2-Aminoadipic acid; L-2-Aminohexanedioate
201	C00957	cpd:C00957 Mercaptopyruvate; 3-Mercaptopyruvate
202	C00962	cpd:C00962 beta-D-Galactose
203	C00978	cpd:C00978 N-Acetylserotonin; N-Acetyl-5-hydroxytryptamine
204	C01005	cpd:C01005 O-Phospho-L-serine; L-O-Phosphoserine; 3-Phosphoserine
205	C01020	cpd:C01020 6-Hydroxynicotinate; 6-Hydroxynicotinic acid
206	C01024	cpd:C01024 Hydroxymethylbilane
207	C01026	cpd:C01026 N,N-Dimethylglycine; Dimethylglycine
208	C01031	cpd:C01031 S-Formylglutathione
209	C01036	cpd:C01036 4-Maleylacetoacetate; 4-Maleylacetoacetic acid
210	C01042	cpd:C01042 N-Acetyl-L-aspartate
211	C01044	cpd:C01044 N-Formyl-L-aspartate
212	C01051	cpd:C01051 Uroporphyrinogen III
213	C01054	cpd:C01054 (S)-2,3-Epoxysqualene; Squalene 2,3-epoxide; Squalene 2,3-oxide; (S)-Squalene-2,3-epoxide
214	C01059	cpd:C01059 2,5-Dihydroxypyridine
215	C01060	cpd:C01060 3,5-Diiodo-L-tyrosine; 3,5-Diiodotyrosine; L-Diiodotyrosine
216	C01061	cpd:C01061 4-Fumarylacetoacetate; 4-Fumarylacetoacetic acid; Fumarylacetoacetate
217	C01079	cpd:C01079 Protoporphyrinogen IX
218	C01089	cpd:C01089 (R)-3-Hydroxybutanoate; (R)-3-Hydroxybutanoic acid; (R)-3-Hydroxybutyric acid
219	C01094	cpd:C01094 D-Fructose 1-phosphate
220	C01097	cpd:C01097 D-Tagatose 6-phosphate
221	C01102	cpd:C01102 O-Phospho-L-homoserine
222	C01103	cpd:C01103 Orotidine 5'-phosphate; Orotidylic acid
223	C01107	cpd:C01107 (R)-5-Phosphomevalonate; (R)-5-Phosphomevaloonic acid; (R)-Mevalonic acid 5-phosphate
224	C01120	cpd:C01120 Sphinganine 1-phosphate; Dihydrosphingosine 1-phosphate
225	C01124	cpd:C01124 18-Hydroxycorticosterone
226	C01134	cpd:C01134 Pantetheine 4'-phosphate; 4'-Phosphopantetheine; Phosphopantetheine; D-Pantetheine 4'-phosphate
227	C01136	cpd:C01136 S-Acetyldihydrolipoamide; 6-S-Acetyldihydrolipoamide
228	C01137	cpd:C01137 S-Adenosylmethioninamine; (5-Deoxy-5-adenosyl)(3-aminopropyl)methylsulfonium salt
229	C01143	cpd:C01143 (R)-5-Diphosphomevalonate
230	C01144	cpd:C01144 (S)-3-Hydroxybutanoyl-CoA; (S)-3-Hydroxybutyryl-CoA
231	C01149	cpd:C01149 4-Trimethylammoniobutanal
232	C01157	cpd:C01157 trans-4-Hydroxy-L-proline
233	C01159	cpd:C01159 2,3-Bisphospho-D-glycerate; 2,3-Disphospho-D-glycerate; D-Greenwald ester; DPG
234	C01161	cpd:C01161 3,4-Dihydroxyphenylacetate; 3,4-Dihydroxyphenylacetic acid; 3,4-Dihydroxyphenyl acetate; 3,4-Dihydroxyphenyl acetic acid; Homoprotocatechuate
235	C01164	cpd:C01164 Cholesta-5,7-dien-3beta-ol; 7-Dehydrocholesterol; Provitamin D3
236	C01165	cpd:C01165 L-Glutamate 5-semialdehyde; L-Glutamate gamma-semialdehyde
237	C01169	cpd:C01169 S-Succinyldihydrolipoamide
238	C01170	cpd:C01170 UDP-N-acetyl-D-mannosamine
239	C01172	cpd:C01172 beta-D-Glucose 6-phosphate
240	C01176	cpd:C01176 17alpha-Hydroxyprogesterone; 17alpha-Hydroxy-4-pregnene-3,20-dione; Pregn-4-ene-3,20-dione-17-ol; 17alpha-Hydroxy-progesterone
241	C01177	cpd:C01177 Inositol 1-phosphate; myo-Inositol 1-phosphate; 1D-myo-Inositol 1-phosphate; D-myo-Inositol 1-phosphate; 1D-myo-Inositol 1-monophosphate
242	C01181	cpd:C01181 4-Trimethylammoniobutanoate
243	C01185	cpd:C01185 Nicotinate D-ribonucleotide; beta-Nicotinate D-ribonucleotide; Nicotinate ribonucleotide; Nicotinic acid ribonucleotide
244	C01189	cpd:C01189 5alpha-Cholest-7-en-3beta-ol; Lathosterol
245	C01190	cpd:C01190 Glucosylceramide; Glucocerebroside; D-Glucosyl-N-acylsphingosine
246	C01194	cpd:C01194 1-Phosphatidyl-D-myo-inositol; 1-Phosphatidyl-1D-myo-inositol; 1-Phosphatidyl-myo-inositol; Phosphatidyl-1D-myo-inositol; (3-Phosphatidyl)-1-D-inositol; 1,2-Diacyl-sn-glycero-3-phosphoinositol
247	C01204	cpd:C01204 myo-Inositol hexakisphosphate; Phytic acid; Phytate; 1D-myo-Inositol 1,2,3,4,5,6-hexakisphosphate; D-myo-Inositol 1,2,3,4,5,6-hexakisphosphate; myo-Inositol 1,2,3,4,5,6-hexakisphosphate; Inositol 1,2,3,4,5,6-hexakisphosphate; 1D-myo-Inositol hexakisphosphate
248	C01209	cpd:C01209 Malonyl-[acyl-carrier protein]
249	C01213	cpd:C01213 (R)-2-Methyl-3-oxopropanoyl-CoA; (R)-2-Methyl-3-oxopropionyl-CoA; (R)-3-Oxo-2-methylpropanoyl-CoA; (R)-Methylmalonyl-CoA
250	C01220	cpd:C01220 1D-myo-Inositol 1,4-bisphosphate; D-myo-Inositol 1,4-bisphosphate; myo-Inositol 1,4-bisphosphate; Inositol 1,4-bisphosphate
251	C01227	cpd:C01227 3beta-Hydroxyandrost-5-en-17-one; Dehydroepiandrosterone; Dehydroisoandrosterone; DHA; DHEA
252	C01228	cpd:C01228 Guanosine 3',5'-bis(diphosphate); Guanosine 3'-diphosphate 5'-diphosphate; Guanosine 5'-diphosphate,3'-diphosphate
253	C01233	cpd:C01233 sn-glycero-3-Phosphoethanolamine; Glycerophosphoethanolamine
254	C01235	cpd:C01235 1-alpha-D-Galactosyl-myo-inositol; 1-O-alpha-D-Galactosyl-D-myo-inositol; Galactinol
255	C01236	cpd:C01236 D-Glucono-1,5-lactone 6-phosphate; 6-Phospho-D-glucono-1,5-lactone
256	C01241	cpd:C01241 Phosphatidyl-N-methylethanolamine
257	C01242	cpd:C01242 S-Aminomethyldihydrolipoylprotein; [Protein]-S8-aminomethyldihydrolipoyllysine; H-Protein-S-aminomethyldihydrolipoyllysine
258	C01243	cpd:C01243 1D-myo-Inositol 1,3,4-trisphosphate; D-myo-Inositol 1,3,4-trisphosphate; Inositol 1,3,4-trisphosphate
259	C01245	cpd:C01245 D-myo-Inositol 1,4,5-trisphosphate; 1D-myo-Inositol 1,4,5-trisphosphate; Inositol 1,4,5-trisphosphate; Ins(1,4,5)P3
260	C01246	cpd:C01246 Dolichyl beta-D-glucosyl phosphate
261	C01252	cpd:C01252 4-(2-Aminophenyl)-2,4-dioxobutanoate
262	C01259	cpd:C01259 3-Hydroxy-N6,N6,N6-trimethyl-L-lysine
263	C01261	cpd:C01261 P1,P4-Bis(5'-guanosyl) tetraphosphate; GppppG; Bis(5'-guanosyl) tetraphosphate
264	C01272	cpd:C01272 1D-myo-Inositol 1,3,4,5-tetrakisphosphate; D-myo-Inositol 1,3,4,5-tetrakisphosphate; Inositol 1,3,4,5-tetrakisphosphate
265	C01277	cpd:C01277 1-Phosphatidyl-1D-myo-inositol 4-phosphate; Phosphatidylinositol 4-phosphate; 1,2-Diacyl-sn-glycero-3-phospho-(1'-myo-inositol-4'-phosphate)
266	C01284	cpd:C01284 1D-myo-Inositol 1,3,4,5,6-pentakisphosphate; D-myo-Inositol 1,3,4,5,6-pentakisphosphate; Inositol 1,3,4,5,6-pentakisphosphate
267	C01290	cpd:C01290 beta-D-Galactosyl-1,4-beta-D-glucosylceramide; Lactosylceramide; Gal-beta1->4Glc-beta1->1'Cer; LacCer; Lactosyl-N-acylsphingosine; D-Galactosyl-1,4-beta-D-glucosylceramide
268	C01312	cpd:C01312 Prostaglandin I2; (5Z,13E)-(15S)-6,9alpha-Epoxy-11alpha,15-dihydroxyprosta-5,13-dienoate; Prostacyclin; PGI2; Epoprostenol
269	C01322	cpd:C01322 RX
270	C01344	cpd:C01344 dIDP; 2'-Deoxyinosine-5'-diphosphate; 2'-Deoxyinosine 5'-diphosphate
271	C01345	cpd:C01345 dITP; 2'-Deoxyinosine-5'-triphosphate; 2'-Deoxyinosine 5'-triphosphate
272	C01346	cpd:C01346 dUDP; 2'-Deoxyuridine 5'-diphosphate
273	C01353	cpd:C01353 Carbonic acid; Dihydrogen carbonate; H2CO3
274	C01412	cpd:C01412 Butanal; Butyraldehyde
275	C01419	cpd:C01419 Cys-Gly; L-Cysteinylglycine
276	C01528	cpd:C01528 Selenide; Hydrogen selenide
277	C01561	cpd:C01561 Calcidiol; 25-Hydroxyvitamin D3; Calcifediol; Calcifediol anhydrous
278	C01595	cpd:C01595 Linoleate; Linoleic acid; (9Z,12Z)-Octadecadienoic acid; 9-cis,12-cis-Octadecadienoate; 9-cis,12-cis-Octadecadienoic acid
279	C01596	cpd:C01596 Maleamate; Maleamic acid
280	C01598	cpd:C01598 Melatonin; N-Acetyl-5-methoxytryptamine
281	C01628	cpd:C01628 Vitamin K
282	C01635	cpd:C01635 tRNA(Ala)
283	C01636	cpd:C01636 tRNA(Arg)
284	C01637	cpd:C01637 tRNA(Asn)
285	C01638	cpd:C01638 tRNA(Asp)
286	C01639	cpd:C01639 tRNA(Cys)
287	C01640	cpd:C01640 tRNA(Gln)
288	C01641	cpd:C01641 tRNA(Glu)
289	C01643	cpd:C01643 tRNA(His)
290	C01644	cpd:C01644 tRNA(Ile)
291	C01645	cpd:C01645 tRNA(Leu)
292	C01646	cpd:C01646 tRNA(Lys)
293	C01647	cpd:C01647 tRNA(Met)
294	C01648	cpd:C01648 tRNA(Phe)
295	C01649	cpd:C01649 tRNA(Pro)
296	C01650	cpd:C01650 tRNA(Ser)
297	C01651	cpd:C01651 tRNA(Thr)
298	C01652	cpd:C01652 tRNA(Trp)
299	C01653	cpd:C01653 tRNA(Val)
300	C01673	cpd:C01673 Calcitriol
301	C01674	cpd:C01674 Chitobiose
302	C01693	cpd:C01693 L-Dopachrome; 2-L-Carboxy-2,3-dihydroindole-5,6-quinone
303	C01697	cpd:C01697 Galactitol; Dulcitol; Dulcose
304	C01708	cpd:C01708 Hemoglobin
305	C01724	cpd:C01724 Lanosterol; 4,4',14alpha-Trimethyl-5alpha-cholesta-8,24-dien-3beta-ol
306	C01753	cpd:C01753 Sitosterol; beta-Sitosterol
307	C01762	cpd:C01762 Xanthosine
308	C01780	cpd:C01780 Aldosterone; 11beta,21-Dihydroxy-3,20-dioxo-4-pregnen-18-al
309	C01794	cpd:C01794 Choloyl-CoA
310	C01798	cpd:C01798 D-Glucoside
311	C01801	cpd:C01801 Deoxyribose; 2-Deoxy-beta-D-erythro-pentose; Thyminose; 2-Deoxy-D-ribose
312	C01802	cpd:C01802 Desmosterol; 24-Dehydrocholesterol; Cholesta-5,24-dien-3beta-ol
313	C01829	cpd:C01829 O-(4-Hydroxy-3,5-diidophenyl)-3,5-diiodo-L-tyrosine; L-Thyroxine; 3,5,3'5'-Tetraiodo-L-thyronine; Levothyroxin
314	C01832	cpd:C01832 Lauroyl-CoA; Lauroyl coenzyme A; Dodecanoyl-CoA
315	C01885	cpd:C01885 1-Acylglycerol; Glyceride; Monoglyceride; Monoacylglycerol; 1-Monoacylglycerol
316	C01888	cpd:C01888 Aminoacetone; 1-Amino-2-propanone
317	C01921	cpd:C01921 Glycocholate; Glycocholic acid; 3alpha,7alpha,12alpha-Trihydroxy-5beta-cholan-24-oylglycine
318	C01931	cpd:C01931 L-Lysyl-tRNA; L-Lysyl-tRNA(Lys)
319	C01943	cpd:C01943 Obtusifoliol; 4alpha,14alpha-Dimethyl-5alpha-ergosta-8,24(28)-dien-3beta-ol; 4alpha,14alpha-Dimethyl-24-methylene-5alpha-cholesta-8-en-3beta-ol
320	C01944	cpd:C01944 Octanoyl-CoA
321	C01953	cpd:C01953 Pregnenolone; 5-Pregnen-3beta-ol-20-one; 3beta-Hydroxypregn-5-en-20-one
322	C01962	cpd:C01962 Thiocysteine
323	C01996	cpd:C01996 Acetylcholine; O-Acetylcholine
324	C02047	cpd:C02047 L-Leucyl-tRNA; L-Leucyl-tRNA(Leu)
325	C02051	cpd:C02051 Lipoylprotein; H-Protein-lipoyllysine
326	C02059	cpd:C02059 Phylloquinone; Vitamin K1; Phytonadione; 2-Methyl-3-phytyl-1,4-naphthoquinone
327	C02110	cpd:C02110 11-cis-Retinal; 11-cis-Vitamin A aldehyde; 11-cis-Retinene
328	C02140	cpd:C02140 Corticosterone; 11beta,21-Dihydroxy-4-pregnene-3,20-dione; Kendall's compound B; Reichstein's substance H
329	C02163	cpd:C02163 L-Arginyl-tRNA(Arg); L-Arginyl-tRNA
330	C02165	cpd:C02165 Leukotriene B4; (6Z,8E,10E,14Z)-(5S,12R)-5,12-Dihydroxyeicosa-6,8,10,14-tetraenoate; (6Z,8E,10E,14Z)-(5S,12R)-5,12-Dihydroxyicosa-6,8,10,14-tetraenoate
331	C02166	cpd:C02166 Leukotriene C4
332	C02188	cpd:C02188 Protein lysine; Peptidyl-L-lysine; Procollagen L-lysine
333	C02189	cpd:C02189 Protein serine
334	C02191	cpd:C02191 Protoporphyrin; Protoporphyrin IX; Porphyrinogen IX
335	C02198	cpd:C02198 Thromboxane A2; (5Z,13E)-(15S)-9alpha,11alpha-Epoxy-15-hydroxythromboxa-5,13-dienoate; (5Z,9alpha,11alpha,13E,15S)-9,11-Epoxy-15-hydroxythromboxa-5,13-dien-1-oic acid
336	C02218	cpd:C02218 2-Aminoacrylate; Dehydroalanine
337	C02282	cpd:C02282 Glutaminyl-tRNA; L-Glutaminyl-tRNA(Gln); Glutaminyl-tRNA(Gln); Gln-tRNA(Gln)
338	C02305	cpd:C02305 Phosphocreatine; N-Phosphocreatine; Creatine phosphate
339	C02320	cpd:C02320 R-S-Glutathione
340	C02336	cpd:C02336 beta-D-Fructose; beta-Fruit sugar; beta-D-arabino-Hexulose; beta-Levulose; Fructose
341	C02373	cpd:C02373 4-Methylpentanal; Isocaproaldehyde; Isohexanal
342	C02430	cpd:C02430 L-Methionyl-tRNA; L-Methionyl-tRNA(Met)
343	C02442	cpd:C02442 N-Methyltyramine
344	C02465	cpd:C02465 Triiodothyronine; 3,3'5-Triiodo-L-thyronine; L-3,5,3'-Triiodothyronine; 3,5,3'-Triiodothyronine; Liothyronine; 3,5,3'-Triiodo-L-thyronine
345	C02470	cpd:C02470 Xanthurenic acid; Xanthurenate
346	C02492	cpd:C02492 1,4-beta-D-Mannan
347	C02515	cpd:C02515 3-Iodo-L-tyrosine
348	C02530	cpd:C02530 Cholesterol ester
349	C02538	cpd:C02538 Estrone 3-sulfate
350	C02553	cpd:C02553 L-Seryl-tRNA(Ser)
351	C02554	cpd:C02554 L-Valyl-tRNA(Val)
352	C02571	cpd:C02571 O-Acetylcarnitine; O-Acetyl-L-carnitine
353	C02593	cpd:C02593 Tetradecanoyl-CoA; Myristoyl-CoA
354	C02642	cpd:C02642 3-Ureidopropionate; 3-Ureidopropanoate; beta-Ureidopropionic acid; N-Carbamoyl-beta-alanine
355	C02647	cpd:C02647 4-Guanidinobutanal
356	C02686	cpd:C02686 Galactosylceramide; Galactocerebroside; D-Galactosyl-N-acylsphingosine; Cerebroside; D-Galactosylceramide
357	C02700	cpd:C02700 L-Formylkynurenine; N-Formyl-L-kynurenine; N-Formylkynurenine
358	C02702	cpd:C02702 L-Prolyl-tRNA(Pro)
359	C02714	cpd:C02714 N-Acetylputrescine
360	C02737	cpd:C02737 Phosphatidylserine; Phosphatidyl-L-serine; 1,2-Diacyl-sn-glycerol 3-phospho-L-serine; 3-O-sn-Phosphatidyl-L-serine; O3-Phosphatidyl-L-serine
361	C02739	cpd:C02739 Phosphoribosyl-ATP; N1-(5-Phospho-D-ribosyl)-ATP; 1-(5-Phosphoribosyl)-ATP
362	C02763	cpd:C02763 enol-Phenylpyruvate; enol-Phenylpyruvic acid; enol-alpha-Ketohydrocinnamic acid; 2-Hydroxy-3-phenylpropenoate
363	C02839	cpd:C02839 L-Tyrosyl-tRNA(Tyr)
364	C02888	cpd:C02888 Sorbose 1-phosphate; L-Sorbose 1P; L-xylo-Hexulose 1-phosphate; L-Sorbose 1-phosphate
365	C02918	cpd:C02918 1-Methylnicotinamide
366	C02934	cpd:C02934 3-Dehydrosphinganine; 3-Dehydro-D-sphinganine
367	C02939	cpd:C02939 3-Methylbutanoyl-CoA; Isovaleryl-CoA
368	C02946	cpd:C02946 4-Acetamidobutanoate; N4-Acetylaminobutanoate
369	C02960	cpd:C02960 Ceramide 1-phosphate; Ceramide phosphate
370	C02972	cpd:C02972 Dihydrolipoylprotein; [Protein]-dihydrolipoyllysine
371	C02984	cpd:C02984 L-Aspartyl-tRNA(Asp)
372	C02985	cpd:C02985 L-Fucose 1-phosphate; 6-Deoxy-L-galactose 1-phosphate; beta-L-Fucose 1-phosphate
373	C02987	cpd:C02987 L-Glutamyl-tRNA(Glu)
374	C02988	cpd:C02988 L-Histidyl-tRNA(His)
375	C02990	cpd:C02990 L-Palmitoylcarnitine
376	C02992	cpd:C02992 L-Threonyl-tRNA(Thr)
377	C02999	cpd:C02999 N-Acetylmuramoyl-Ala; N-Acetyl-D-muramoyl-L-alanine
378	C03021	cpd:C03021 Protein asparagine; Protein L-asparagine
379	C03028	cpd:C03028 Thiamin triphosphate; Thiamine triphosphate
380	C03033	cpd:C03033 beta-D-Glucuronoside; Acceptor beta-D-glucuronoside; Glucuronide; beta-D-Glucuronide
381	C03069	cpd:C03069 3-Methylcrotonyl-CoA; 3-Methylbut-2-enoyl-CoA; 3-Methylcrotonoyl-CoA; Dimethylacryloyl-CoA
382	C03087	cpd:C03087 5-Acetamidopentanoate
383	C03090	cpd:C03090 5-Phosphoribosylamine; 5-Phospho-beta-D-ribosylamine; 5-Phospho-D-ribosylamine; 5-Phosphoribosyl-1-amine
384	C03125	cpd:C03125 L-Cysteinyl-tRNA(Cys)
385	C03127	cpd:C03127 L-Isoleucyl-tRNA(Ile)
386	C03150	cpd:C03150 N-Ribosylnicotinamide; 1-(beta-D-Ribofuranosyl)nicotinamide
387	C03201	cpd:C03201 1-Alkyl-2-acylglycerol; 2-Acyl-1-alkyl-sn-glycerol
388	C03205	cpd:C03205 11-Deoxycorticosterone; Deoxycorticosterone; Cortexone; 21-Hydroxy-4-pregnene-3,20-dione; DOC
389	C03221	cpd:C03221 2-trans-Dodecenoyl-CoA; (2E)-Dodec-2-enoyl-CoA; (2E)-Dodecenoyl-CoA
390	C03227	cpd:C03227 3-Hydroxy-L-kynurenine
391	C03231	cpd:C03231 3-Methylglutaconyl-CoA; trans-3-Methylglutaconyl-CoA
392	C03232	cpd:C03232 3-Phosphonooxypyruvate; 3-Phosphonooxypyruvic acid; 3-Phosphohydroxypyruvate; 3-Phosphohydroxypyruvic acid
393	C03263	cpd:C03263 Coproporphyrinogen III
394	C03267	cpd:C03267 beta-D-Fructose 2-phosphate; beta-D-Fructofuranose 2-phosphate
395	C03284	cpd:C03284 L-3-Amino-isobutanoate; (S)-3-Amino-isobutyrate; L-3-Amino-isobutyrate; (S)-3-Amino-isobutanoate; (S)-3-Amino-2-methylpropanoate
396	C03287	cpd:C03287 L-Glutamyl 5-phosphate; L-Glutamate 5-phosphate
397	C03294	cpd:C03294 N-Formylmethionyl-tRNA
398	C03344	cpd:C03344 2-Methylacetoacetyl-CoA; 2-Methyl-3-acetoacetyl-CoA
399	C03345	cpd:C03345 2-Methylbut-2-enoyl-CoA; trans-2-Methylbut-2-enoyl-CoA; Tiglyl-CoA; (E)-2-Methylcrotonoyl-CoA; Methylcrotonoyl-CoA; Methylcrotonyl-CoA; Tigloyl-CoA; 2-Methylcrotanoyl-CoA
400	C03372	cpd:C03372 Acylglycerone phosphate; Dihydroxyacetone phosphate acyl ester; 1-Acyl-glycerone 3-phosphate
401	C03373	cpd:C03373 Aminoimidazole ribotide; AIR; 1-(5'-Phosphoribosyl)-5-aminoimidazole; 5'-Phosphoribosyl-5-aminoimidazole; 1-(5-Phospho-D-ribosyl)-5-aminoimidazole; 5-Amino-1-(5-phospho-D-ribosyl)imidazole
402	C03402	cpd:C03402 L-Asparaginyl-tRNA(Asn); Asn-tRNA(Asn); Asparaginyl-tRNA(Asn)
403	C03406	cpd:C03406 N-(L-Arginino)succinate; N(omega)-(L-Arginino)succinate; L-Argininosuccinate; L-Argininosuccinic acid; L-Arginosuccinic acid
404	C03410	cpd:C03410 N-Glycoloyl-neuraminate; N-Glycolylneuraminate; NeuNGc
405	C03428	cpd:C03428 Presqualene diphosphate
406	C03451	cpd:C03451 (R)-S-Lactoylglutathione
407	C03460	cpd:C03460 2-Methylprop-2-enoyl-CoA; Methacrylyl-CoA; Methylacrylyl-CoA
408	C03479	cpd:C03479 5-Formyltetrahydrofolate; L(-)-5-Formyl-5,6,7,8-tetrahydrofolic acid; Folinic acid
409	C03492	cpd:C03492 D-4'-Phosphopantothenate; (R)-4'-Phosphopantothenate
410	C03508	cpd:C03508 L-2-Amino-3-oxobutanoic acid; L-2-Amino-3-oxobutanoate; L-2-Amino-acetoacetate; (S)-2-Amino-3-oxobutanoic acid
411	C03511	cpd:C03511 L-Phenylalanyl-tRNA(Phe)
412	C03512	cpd:C03512 L-Tryptophanyl-tRNA(Trp)
413	C03518	cpd:C03518 N-Acetyl-D-glucosaminide
414	C03541	cpd:C03541 Tetrahydrofolyl-[Glu](n); Tetrahydrofolyl-[Glu](n+1); THF-polyglutamate; Tetrahydropteroyl-[gamma-Glu]n; Tetrahydropteroyl-[gamma-Glu]n+1
415	C03546	cpd:C03546 myo-Inositol 4-phosphate; D-myo-Inositol 4-phosphate; 1D-myo-Inositol 4-phosphate; 1D-myo-Inositol 4-monophosphate; Inositol 4-phosphate
416	C03547	cpd:C03547 omega-Hydroxy fatty acid
417	C03594	cpd:C03594 7alpha-Hydroxycholesterol; Cholest-5-ene-3beta,7alpha-diol
418	C03657	cpd:C03657 1,4-Dihydroxy-2-naphthoate
419	C03680	cpd:C03680 4-Imidazolone-5-propanoate; 4-Imidazolone-5-propionic acid; 4,5-Dihydro-4-oxo-5-imidazolepropanoate
420	C03684	cpd:C03684 6-Pyruvoyltetrahydropterin; 6-(1,2-Dioxopropyl)-5,6,7,8-tetrahydropterin; 6-Pyruvoyl-5,6,7,8-tetrahydropterin
421	C03691	cpd:C03691 CMP-N-glycoloylneuraminate; CMP-N-glycolylneuraminate; CMP-NeuNGc
422	C03715	cpd:C03715 O-Alkylglycerone phosphate; Alkyl-glycerone 3-phosphate; Dihydroxyacetone phosphate alkyl ether
423	C03722	cpd:C03722 Pyridine-2,3-dicarboxylate; Quinolinic acid; Quinolinate; 2,3-Pyridinedicarboxylic acid
424	C03740	cpd:C03740 (5-L-Glutamyl)-L-amino acid; L-gamma-Glutamyl-L-amino acid
425	C03758	cpd:C03758 4-(2-Aminoethyl)-1,2-benzenediol; 4-(2-Aminoethyl)benzene-1,2-diol; 3,4-Dihydroxyphenethylamine; Dopamine; 2-(3,4-Dihydroxyphenyl)ethylamine
426	C03765	cpd:C03765 4-Hydroxyphenylacetaldehyde; 2-(4-Hydroxyphenyl)acetaldehyde
427	C03771	cpd:C03771 5-Guanidino-2-oxopentanoate; 5-Guanidino-2-oxo-pentanoate; 2-Oxo-5-guanidinopentanoate; 2-Oxo-5-guanidino-pentanoate
428	C03772	cpd:C03772 5beta-Androstane-3,17-dione
429	C03785	cpd:C03785 D-Tagatose 1,6-bisphosphate
430	C03793	cpd:C03793 N6,N6,N6-Trimethyl-L-lysine
431	C03794	cpd:C03794 N6-(1,2-Dicarboxyethyl)-AMP; Adenylosuccinate; Adenylosuccinic acid
432	C03838	cpd:C03838 5'-Phosphoribosylglycinamide; GAR; N1-(5-Phospho-D-ribosyl)glycinamide; Glycinamide ribonucleotide
433	C03845	cpd:C03845 5alpha-Cholest-8-en-3beta-ol; Zymostenol; Cholestenol
434	C03862	cpd:C03862 Dolichyl phosphate D-mannose; Dolichyl D-mannosyl phosphate
435	C03892	cpd:C03892 Phosphatidylglycerophosphate; 3(3-sn-Phosphatidyl)-sn-glycerol 1-phosphate; 3(3-Phosphatidyl-)L-glycerol 1-phosphate; 1,2-Diacyl-sn-glycero-3-phospho-sn-glycerol 3'-phosphate
436	C03912	cpd:C03912 (S)-1-Pyrroline-5-carboxylate; L-1-Pyrroline-5-carboxylate; 1-Pyrroline-5-carboxylate
437	C03917	cpd:C03917 17beta-Hydroxyandrostan-3-one; 5alpha-Dihydrotestosterone; Androstanolone; 17beta-Hydroxy-5alpha-androstan-3-one
438	C03939	cpd:C03939 Acetyl-[acyl-carrier protein]
439	C03974	cpd:C03974 2-Acyl-sn-glycerol 3-phosphate
440	C03981	cpd:C03981 2-Hydroxyethylenedicarboxylate; enol-Oxaloacetate; enol-Oxaloacetic acid; 2-Hydroxybut-2-enedioic acid
441	C04006	cpd:C04006 1D-myo-Inositol 3-phosphate; D-myo-Inositol 3-phosphate; myo-Inositol 3-phosphate; Inositol 3-phosphate; 1D-myo-Inositol 3-monophosphate; D-myo-Inositol 3-monophosphate; myo-Inositol 3-monophosphate; Inositol 3-monophosphate; 1L-myo-Inositol 1-phosphate; L-myo-Inositol 1-phosphate
442	C04043	cpd:C04043 3,4-Dihydroxyphenylacetaldehyde; Protocatechuatealdehyde
443	C04046	cpd:C04046 3-D-Glucosyl-1,2-diacylglycerol; Monoglucosyldiglyceride; Monoglucosyl-diacylglycerol; Glcbeta1->3acyl2Gro
444	C04051	cpd:C04051 5-Amino-4-imidazolecarboxyamide
445	C04063	cpd:C04063 D-myo-Inositol 3,4-bisphosphate; 1D-myo-Inositol 3,4-bisphosphate; Inositol 3,4-bisphosphate
446	C04076	cpd:C04076 L-2-Aminoadipate 6-semialdehyde; 2-Aminoadipate 6-semialdehyde
447	C04079	cpd:C04079 N-((R)-Pantothenoyl)-L-cysteine; D-Pantothenoyl-L-cysteine; N-Pantothenoylcysteine
448	C04185	cpd:C04185 5,6-Dihydroxyindole-2-carboxylate; DHICA
449	C04230	cpd:C04230 1-Acyl-sn-glycero-3-phosphocholine; 1-Acyl-sn-glycerol-3-phosphocholine; alpha-Acylglycerophosphocholine; 2-Lysolecithin; 2-Lysophosphatidylcholine; 1-Acylglycerophosphocholine
450	C04244	cpd:C04244 6-Lactoyl-5,6,7,8-tetrahydropterin
451	C04246	cpd:C04246 But-2-enoyl-[acyl-carrier protein]
452	C04256	cpd:C04256 N-Acetyl-D-glucosamine 1-phosphate
453	C04257	cpd:C04257 N-Acetyl-D-mannosamine 6-phosphate; N-Acetylmannosamine 6-phosphate
454	C04281	cpd:C04281 L-1-Pyrroline-3-hydroxy-5-carboxylate; 3-Hydroxy-L-1-pyrroline-5-carboxylate
455	C04282	cpd:C04282 1-Pyrroline-4-hydroxy-2-carboxylate
456	C04295	cpd:C04295 Androst-5-ene-3beta,17beta-diol; 3beta,17beta-Dihydroxyandrost-5-ene; 3beta,17beta-Dihydroxy-5-androstene; Androstenediol
457	C04317	cpd:C04317 1-Organyl-2-lyso-sn-glycero-3-phosphocholine; 1-Radyl-2-lyso-sn-glycero-3-phosphocholine; 1-Alkyl-2-lyso-sn-glycero-3-phosphocholine; 1-Alkyl-sn-glycero-3-phosphocholine
458	C04352	cpd:C04352 (R)-4'-Phosphopantothenoyl-L-cysteine; N-[(R)-4'-Phosphopantothenoyl]-L-cysteine
459	C04373	cpd:C04373 3alpha-Hydroxy-5beta-androstan-17-one; Etiocholan-3alpha-ol-17-one; 3alpha-Hydroxyetiocholan-17-one
460	C04376	cpd:C04376 5'-Phosphoribosyl-N-formylglycinamide; N-Formyl-GAR; N-Formylglycinamide ribonucleotide; N2-Formyl-N1-(5-phospho-D-ribosyl)glycinamide
461	C04392	cpd:C04392 P1,P4-Bis(5'-xanthosyl) tetraphosphate; XppppX
462	C04405	cpd:C04405 (2S,3S)-3-Hydroxy-2-methylbutanoyl-CoA; (S)-3-Hydroxy-2-methylbutyryl-CoA
463	C04409	cpd:C04409 2-Amino-3-carboxymuconate semialdehyde; 2-Amino-3-(3-oxoprop-1-enyl)-but-2-enedioate; 2-Amino-3-(3-oxoprop-1-en-1-yl)but-2-enedioate
464	C04419	cpd:C04419 Carboxybiotin-carboxyl-carrier protein
465	C04438	cpd:C04438 1-Acyl-sn-glycero-3-phosphoethanolamine; L-2-Lysophosphatidylethanolamine
466	C04454	cpd:C04454 5-Amino-6-(5'-phosphoribitylamino)uracil; 5-Amino-2,6-dioxy-4-(5'-phosphoribitylamino)pyrimidine; 5-Amino-6-(5-phosphoribitylamino)uracil
467	C04477	cpd:C04477 1D-myo-Inositol 1,3,4,6-tetrakisphosphate; D-myo-Inositol 1,3,4,6-tetrakisphosphate; Inositol 1,3,4,6-tetrakisphosphate
468	C04494	cpd:C04494 Guanosine 3'-diphosphate 5'-triphosphate; Guanosine 5'-triphosphate,3'-diphosphate
469	C04520	cpd:C04520 1D-myo-Inositol 3,4,5,6-tetrakisphosphate; D-myo-Inositol 3,4,5,6-tetrakisphosphate; Inositol 3,4,5,6-tetrakisphosphate
470	C04546	cpd:C04546 (R)-3-((R)-3-Hydroxybutanoyloxy)butanoate
471	C04554	cpd:C04554 3alpha,7alpha-Dihydroxy-5beta-cholestanate; 3alpha,7alpha-Dihydroxy-5beta-cholestanoate
472	C04555	cpd:C04555 3beta-Hydroxyandrost-5-en-17-one 3-sulfate; Dehydroepiandrosterone sulfate
473	C04598	cpd:C04598 2-Acetyl-1-alkyl-sn-glycero-3-phosphocholine
474	C04618	cpd:C04618 (3R)-3-Hydroxybutanoyl-[acyl-carrier protein]; (R)-3-Hydroxybutanoyl-[acyl-carrier protein]
475	C04619	cpd:C04619 (3R)-3-Hydroxydecanoyl-[acyl-carrier protein]; (R)-3-Hydroxydecanoyl-[acyl-carrier protein]
476	C04620	cpd:C04620 (3R)-3-Hydroxyoctanoyl-[acyl-carrier protein]; (R)-3-Hydroxyoctanoyl-[acyl-carrier protein]
477	C04633	cpd:C04633 (3R)-3-Hydroxypalmitoyl-[acyl-carrier protein]; (R)-3-Hydroxypalmitoyl-[acyl-carrier protein]; (3R)-3-Hydroxyhexadecanoyl-[acyl-carrier protein]; (R)-3-Hydroxyhexadecanoyl-[acyl-carrier protein]
478	C04637	cpd:C04637 1-Phosphatidyl-D-myo-inositol 4,5-bisphosphate; 1-Phosphatidyl-1D-myo-inositol 4,5-bisphosphate; Phosphatidyl-myo-inositol 4,5-bisphosphate; Phosphatidylinositol-4,5-bisphosphate; 1,2-Diacyl-sn-glycero-3-phospho-(1'-myo-inositol-4',5'-bisphosphate)
479	C04640	cpd:C04640 2-(Formamido)-N1-(5'-phosphoribosyl)acetamidine; 1-(5'-Phosphoribosyl)-N-formylglycinamidine; 5'-Phosphoribosyl-N-formylglycinamidine; 5'-Phosphoribosylformylglycinamidine; 2-(Formamido)-N1-(5-phospho-D-ribosyl)acetamidine
480	C04644	cpd:C04644 3alpha,7alpha-Dihydroxy-5beta-cholestanoyl-CoA
481	C04677	cpd:C04677 1-(5'-Phosphoribosyl)-5-amino-4-imidazolecarboxamide; 5'-Phosphoribosyl-5-amino-4-imidazolecarboxamide; 5'-Phospho-ribosyl-5-amino-4-imidazole carboxamide; AICAR; 5-Aminoimidazole-4-carboxamide ribotide; 5-Phosphoribosyl-4-carbamoyl-5-aminoimidazole; 5-Amino-1-(5-phospho-D-ribosyl)imidazole-4-carboxamide
482	C04688	cpd:C04688 (3R)-3-Hydroxytetradecanoyl-[acyl-carrier protein]; (R)-3-Hydroxytetradecanoyl-[acyl-carrier protein]; beta-Hydroxymyristyl-[acyl-carrier protein]; HMA
483	C04717	cpd:C04717 (9Z,11E)-(13S)-13-Hydroperoxyoctadeca-9,11-dienoic acid; (9Z,11E)-(13S)-13-Hydroperoxyoctadeca-9,11-dienoate; 13(S)-HPODE; 13S-Hydroperoxy-9Z,11E-octadecadienoic acid
484	C04722	cpd:C04722 3alpha,7alpha,12alpha-Trihydroxy-5beta-cholestanoate; 3alpha,7alpha,12alpha-Trihydroxy-5beta-cholestan-26-oate; 3alpha,7alpha,12alpha-Trihydroxy-5beta-cholestanate
485	C04734	cpd:C04734 1-(5'-Phosphoribosyl)-5-formamido-4-imidazolecarboxamide; 5'-Phosphoribosyl-5-formamido-4-imidazolecarboxamide; 5-Formamido-1-(5-phosphoribosyl)imidazole-4-carboxamide; 5-Formamido-1-(5-phospho-D-ribosyl)imidazole-4-carboxamide
486	C04751	cpd:C04751 1-(5-Phospho-D-ribosyl)-5-amino-4-imidazolecarboxylate; 1-(5'-Phosphoribosyl)-5-amino-4-imidazolecarboxylate; 1-(5'-Phosphoribosyl)-5-amino-4-carboxyimidazole; 5'-Phosphoribosyl-5-amino-4-imidazolecarboxylate; 1-(5'-Phosphoribosyl)-4-carboxy-5-aminoimidazole; 5'-Phosphoribosyl-4-carboxy-5-aminoimidazole; 5-Amino-1-(5-phospho-D-ribosyl)imidazole-4-carboxylate
487	C04760	cpd:C04760 3alpha,7alpha,12alpha-Trihydroxy-5beta-cholestanoyl-CoA
488	C04778	cpd:C04778 N1-(5-Phospho-alpha-D-ribosyl)-5,6-dimethylbenzimidazole; alpha-Ribazole 5'-phosphate
489	C04805	cpd:C04805 5(S)-HETE; 5-Hydroxyeicosatetraenoate; 5-HETE; (6E,8Z,11Z,14Z)-(5S)-5-Hydroxyicosa-6,8,11,14-tetraenoic acid
490	C04823	cpd:C04823 1-(5'-Phosphoribosyl)-5-amino-4-(N-succinocarboxamide)-imidazole; 1-(5'-Phosphoribosyl)-4-(N-succinocarboxamide)-5-aminoimidazole; 5'-Phosphoribosyl-4-(N-succinocarboxamide)-5-aminoimidazole; (S)-2-[5-Amino-1-(5-phospho-D-ribosyl)imidazole-4-carboxamido]succinate
491	C04853	cpd:C04853 20-OH-Leukotriene B4; 20-OH-LTB4; 20-Hydroxy-leukotriene B4; (6Z,8E,10E,14Z)-(5S,12R)-5,12,20-Trihydroxyeicosa-6,8,10,14-tetraenoate; (6Z,8E,10E,14Z)-(5S,12R)-5,12,20-Trihydroxyicosa-6,8,10,14-tetraenoate
492	C04874	cpd:C04874 2-Amino-4-hydroxy-6-(D-erythro-1,2,3-trihydroxypropyl)-7,8-dihydropteridine; Dihydroneopterin
493	C04895	cpd:C04895 2-Amino-4-hydroxy-6-(erythro-1,2,3-trihydroxypropyl)dihydropteridine triphosphate; 6-(L-erythro-1,2-Dihydroxypropyl 3-triphosphate)-7,8-dihydropterin; 6-[(1S,2R)-1,2-Dihydroxy-3-triphosphooxypropyl]-7,8-dihydropterin
494	C05100	cpd:C05100 3-Ureidoisobutyrate
495	C05102	cpd:C05102 alpha-Hydroxy fatty acid
496	C05103	cpd:C05103 4alpha-Methylzymosterol
497	C05108	cpd:C05108 14-Demethyllanosterol; 4,4-Dimethyl-5alpha-cholesta-8,24-dien-3beta-ol; 4,4-Dimethyl-8,24-cholestadienol
498	C05109	cpd:C05109 24,25-Dihydrolanosterol
499	C05122	cpd:C05122 Taurocholate; Taurocholic acid; Cholyltaurine
500	C05125	cpd:C05125 2-(alpha-Hydroxyethyl)thiamine diphosphate; 2-Hydroxyethyl-ThPP
501	C05127	cpd:C05127 N-Methylhistamine; 1-Methylhistamine; 1-Methyl-4-(2-aminoethyl)imidazole
502	C05130	cpd:C05130 Imidazole-4-acetaldehyde; Imidazole acetaldehyde
503	C05138	cpd:C05138 17alpha-Hydroxypregnenolone
504	C05139	cpd:C05139 16alpha-Hydroxydehydroepiandrosterone; 5-Androstene-3beta,16alpha-diol-17-one
505	C05140	cpd:C05140 16alpha-Hydroxyandrost-4-ene-3,17-dione; 4-Androsten-16alpha-ol-3,17-dione
506	C05141	cpd:C05141 Estriol; 1,3,5(10)-Estratriene-3,16-alpha,17beta-triol
507	C05145	cpd:C05145 3-Aminoisobutanoate; 3-Amino-2-methylpropanoate
508	C05172	cpd:C05172 Selenophosphate
509	C05200	cpd:C05200 3-Hexaprenyl-4,5-dihydroxybenzoate
510	C05212	cpd:C05212 1-Radyl-2-acyl-sn-glycero-3-phosphocholine; 1-Organyl-2-acyl-sn-glycero-3-phosphocholine; 2-Acyl-1-alkyl-sn-glycero-3-phosphocholine
511	C05223	cpd:C05223 Dodecanoyl-[acyl-carrier protein]; Dodecanoyl-[acp]; Lauroyl-[acyl-carrier protein]
512	C05235	cpd:C05235 Hydroxyacetone; Acetol; 1-Hydroxy-2-propanone; 2-Ketopropyl alcohol; Acetone alcohol; Pyruvinalcohol; Pyruvic alcohol; Methylketol
513	C05239	cpd:C05239 5-Aminoimidazole; Aminoimidazole; 4-Aminoimidazole
514	C05258	cpd:C05258 (S)-3-Hydroxyhexadecanoyl-CoA
515	C05259	cpd:C05259 3-Oxopalmitoyl-CoA; 3-Ketopalmitoyl-CoA; 3-Oxohexadecanoyl-CoA
516	C05260	cpd:C05260 (S)-3-Hydroxytetradecanoyl-CoA
517	C05261	cpd:C05261 3-Oxotetradecanoyl-CoA
518	C05262	cpd:C05262 (S)-3-Hydroxydodecanoyl-CoA
519	C05263	cpd:C05263 3-Oxododecanoyl-CoA
520	C05264	cpd:C05264 (S)-Hydroxydecanoyl-CoA; (S)-3-Hydroxydecanoyl-CoA
521	C05265	cpd:C05265 3-Oxodecanoyl-CoA
522	C05266	cpd:C05266 (S)-Hydroxyoctanoyl-CoA; (S)-3-Hydroxyoctanoyl-CoA
523	C05267	cpd:C05267 3-Oxooctanoyl-CoA
524	C05268	cpd:C05268 (S)-Hydroxyhexanoyl-CoA; (S)-3-Hydroxyhexanoyl-CoA
525	C05269	cpd:C05269 3-Oxohexanoyl-CoA; 3-Ketohexanoyl-CoA
526	C05270	cpd:C05270 Hexanoyl-CoA
527	C05271	cpd:C05271 trans-Hex-2-enoyl-CoA; (2E)-Hexenoyl-CoA
528	C05272	cpd:C05272 trans-Hexadec-2-enoyl-CoA; trans-2-Hexadecenoyl-CoA; (2E)-Hexadecenoyl-CoA
529	C05273	cpd:C05273 trans-Tetradec-2-enoyl-CoA; (2E)-Tetradecenoyl-CoA
530	C05274	cpd:C05274 Decanoyl-CoA
531	C05275	cpd:C05275 trans-Dec-2-enoyl-CoA; (2E)-Decenoyl-CoA
532	C05276	cpd:C05276 trans-Oct-2-enoyl-CoA; (2E)-Octenoyl-CoA
533	C05279	cpd:C05279 trans,cis-Lauro-2,6-dienoyl-CoA
534	C05280	cpd:C05280 cis,cis-3,6-Dodecadienoyl-CoA
535	C05284	cpd:C05284 11beta-Hydroxyandrost-4-ene-3,17-dione; Androst-4-ene-3,17-dione-11beta-ol; 4-Androsten-11beta-ol-3,17-dione
536	C05285	cpd:C05285 Adrenosterone
537	C05290	cpd:C05290 19-Hydroxyandrost-4-ene-3,17-dione; 19-Hydroxyandrostenedione
538	C05293	cpd:C05293 5beta-Dihydrotestosterone
539	C05294	cpd:C05294 19-Hydroxytestosterone; 17beta,19-Dihydroxyandrost-4-en-3-one
540	C05299	cpd:C05299 2-Methoxyestrone
541	C05300	cpd:C05300 16alpha-Hydroxyestrone
542	C05302	cpd:C05302 2-Methoxyestradiol-17beta
543	C05313	cpd:C05313 3-Hexaprenyl-4-hydroxy-5-methoxybenzoate
544	C05332	cpd:C05332 Phenethylamine; 2-Phenylethylamine; beta-Phenylethylamine; Phenylethylamine
545	C05335	cpd:C05335 Selenomethionine
546	C05336	cpd:C05336 Selenomethionyl-tRNA(Met)
547	C05337	cpd:C05337 Chenodeoxycholoyl-CoA
548	C05345	cpd:C05345 beta-D-Fructose 6-phosphate
549	C05350	cpd:C05350 2-Hydroxy-3-(4-hydroxyphenyl)propenoate; 4-Hydroxy-enol-phenylpyruvate
550	C05356	cpd:C05356 5(S)-HPETE; 5(S)-Hydroperoxy-6-trans-8,11,14-cis-eicosatetraenoic acid; (6E,8Z,11Z,14Z)-(5S)-5-Hydroperoxyeicosa-6,8,11,14-tetraenoate; (6E,8Z,11Z,14Z)-(5S)-5-Hydroperoxyeicosa-6,8,11,14-tetraenoic acid
551	C05378	cpd:C05378 beta-D-Fructose 1,6-bisphosphate
552	C05379	cpd:C05379 Oxalosuccinate; Oxalosuccinic acid
553	C05381	cpd:C05381 3-Carboxy-1-hydroxypropyl-ThPP
554	C05394	cpd:C05394 3-Keto-beta-D-galactose
555	C05399	cpd:C05399 Melibiitol
556	C05400	cpd:C05400 Epimelibiose
557	C05401	cpd:C05401 3-beta-D-Galactosyl-sn-glycerol; Galactosylglycerol
558	C05402	cpd:C05402 Melibiose; 6-O-(alpha-D-Galactopyranosyl)-D-glucopyranose; D-Gal-alpha1->6D-Glucose
559	C05403	cpd:C05403 3-Ketolactose
560	C05404	cpd:C05404 D-Gal alpha 1->6D-Gal alpha 1->6D-Glucose; D-Gal-alpha1->6D-Gal-alpha1->6D-Glucose; Manninotriose
561	C05406	cpd:C05406 (4S)-5-Hydroxy-2,4-dioxopentanoate
562	C05411	cpd:C05411 L-Xylonate
563	C05412	cpd:C05412 L-Lyxonate
564	C05437	cpd:C05437 Zymosterol; delta8,24-Cholestadien-3beta-ol; 5alpha-Cholesta-8,24-dien-3beta-ol
565	C05439	cpd:C05439 5alpha-Cholesta-7,24-dien-3beta-ol
566	C05444	cpd:C05444 3alpha,7alpha,26-Trihydroxy-5beta-cholestane; 5beta-Cholestane-3alpha,7alpha,26-triol
567	C05445	cpd:C05445 3alpha,7alpha-Dihydroxy-5beta-cholestan-26-al
568	C05447	cpd:C05447 3alpha,7alpha-Dihydroxy-5beta-cholest-24-enoyl-CoA
569	C05448	cpd:C05448 3alpha,7alpha,24-Trihydroxy-5beta-cholestanoyl-CoA
570	C05449	cpd:C05449 3alpha,7alpha-Dihydroxy-5beta-24-oxocholestanoyl-CoA
571	C05450	cpd:C05450 3alpha,7alpha,12alpha,24-Tetrahydroxy-5beta-cholestanoyl-CoA; 3alpha,7alpha,12alpha,24zeta-Tetrahydroxy-5beta-cholestanoyl-CoA
572	C05451	cpd:C05451 7alpha-Hydroxy-5beta-cholestan-3-one
573	C05452	cpd:C05452 3alpha,7alpha-Dihydroxy-5beta-cholestane; 5beta-Cholestane-3alpha,7alpha-diol
574	C05453	cpd:C05453 7alpha,12alpha-Dihydroxy-5beta-cholestan-3-one
575	C05454	cpd:C05454 3alpha,7alpha,12alpha-Trihydroxy-5beta-cholestane; 5beta-Cholestane-3alpha,7alpha,12alpha-triol; 3alpha,7alpha,12alpha-Trihydroxycoprostane
576	C05457	cpd:C05457 7alpha,12alpha-Dihydroxycholest-4-en-3-one
577	C05458	cpd:C05458 7alpha,12alpha-Dihydroxy-5alpha-cholestan-3-one
578	C05460	cpd:C05460 3alpha,7alpha,12alpha-Trihydroxy-5beta-cholest-24-enoyl-CoA
579	C05461	cpd:C05461 Chenodeoxyglycocholoyl-CoA
580	C05462	cpd:C05462 Chenodeoxyglycocholate
581	C05467	cpd:C05467 3alpha,7alpha,12alpha-Trihydroxy-5beta-24-oxocholestanoyl-CoA
582	C05469	cpd:C05469 17alpha,21-Dihydroxy-5beta-pregnane-3,11,20-trione; 5beta-Pregnane-17alpha,21-diol-3,11,20-trione; 4,5beta-Dihydrocortisone
583	C05470	cpd:C05470 Urocortisone
584	C05471	cpd:C05471 11beta,17alpha,21-Trihydroxy-5beta-pregnane-3,20-dione; 5beta-Pregnane-11beta,17alpha,21-triol-3,20-dione
585	C05472	cpd:C05472 Urocortisol; 5beta-Pregnane-3alpha,11beta,17alpha,21-tetrol-20-one
586	C05473	cpd:C05473 11beta,21-Dihydroxy-3,20-oxo-5beta-pregnan-18-al
587	C05474	cpd:C05474 3alpha,11beta,21-Trihydroxy-20-oxo-5beta-pregnan-18-al
588	C05475	cpd:C05475 11beta,21-Dihydroxy-5beta-pregnane-3,20-dione; 5beta-Pregnane-11beta,21-diol-3,20-dione
589	C05476	cpd:C05476 Tetrahydrocorticosterone
590	C05477	cpd:C05477 21-Hydroxy-5beta-pregnane-3,11,20-trione
591	C05478	cpd:C05478 3alpha,21-Dihydroxy-5beta-pregnane-11,20-dione; 5beta-Pregnane-3alpha,21-diol-11,20-dione
592	C05479	cpd:C05479 5beta-Pregnane-3,20-dione
593	C05480	cpd:C05480 3alpha-Hydroxy-5beta-pregnane-20-one
594	C05485	cpd:C05485 21-Hydroxypregnenolone
595	C05487	cpd:C05487 17alpha,21-Dihydroxypregnenolone
596	C05488	cpd:C05488 11-Deoxycortisol; Cortodoxone (USAN)
597	C05489	cpd:C05489 11beta,17alpha,21-Trihydroxypregnenolone
598	C05490	cpd:C05490 11-Dehydrocorticosterone
599	C05497	cpd:C05497 21-Deoxycortisol; 4-Pregnene-11beta,17alpha-diol-3,20-dione
600	C05498	cpd:C05498 11beta-Hydroxyprogesterone
601	C05499	cpd:C05499 17alpha,20alpha-Dihydroxycholesterol
602	C05500	cpd:C05500 20alpha-Hydroxycholesterol
603	C05501	cpd:C05501 20alpha,22beta-Dihydroxycholesterol; (22R)-20alpha,22-Dihydroxycholesterol
604	C05502	cpd:C05502 22beta-Hydroxycholesterol
605	C05503	cpd:C05503 Estradiol-17beta 3-glucuronide; 17beta-Estradiol 3-(beta-D-glucuronide)
606	C05504	cpd:C05504 16-Glucuronide-estriol; 16alpha,17beta-Estriol 16-(beta-D-glucuronide)
607	C05512	cpd:C05512 Deoxyinosine
608	C05516	cpd:C05516 5-Amino-4-imidazole carboxylate; 4-Amino-5-imidazolecarboxylic acid
609	C05527	cpd:C05527 3-Sulfinylpyruvate; 3-Sulfinopyruvate
610	C05528	cpd:C05528 3-Sulfopyruvate; 3-Sulfopyruvic acid
611	C05535	cpd:C05535 alpha-Aminoadipoyl-S-acyl enzyme; Aminoadip.-S
612	C05543	cpd:C05543 3-Dehydroxycarnitine
613	C05544	cpd:C05544 Protein N6-methyl-L-lysine
614	C05545	cpd:C05545 Protein N6,N6-dimethyl-L-lysine
615	C05546	cpd:C05546 Protein N6,N6,N6-trimethyl-L-lysine
616	C05548	cpd:C05548 6-Acetamido-2-oxohexanoate; 2-Oxo-6-acetamidocaproate
617	C05552	cpd:C05552 N6-D-Biotinyl-L-lysine; Biocytin; epsilon-N-Biotinyl-L-lysine
618	C05560	cpd:C05560 L-2-Aminoadipate adenylate; 5-Adenylyl-2-aminoadipate; alpha-Aminoadipoyl-C6-AMP
619	C05576	cpd:C05576 3,4-Dihydroxyphenylethyleneglycol
620	C05577	cpd:C05577 3,4-Dihydroxymandelaldehyde
621	C05578	cpd:C05578 5,6-Dihydroxyindole; DHI
622	C05579	cpd:C05579 Indole-5,6-quinone
623	C05580	cpd:C05580 3,4-Dihydroxymandelate
624	C05581	cpd:C05581 3-Methoxy-4-hydroxyphenylacetaldehyde
625	C05582	cpd:C05582 Homovanillate; Homovanillic acid
626	C05583	cpd:C05583 3-Methoxy-4-hydroxyphenylglycolaldehyde
627	C05584	cpd:C05584 3-Methoxy-4-hydroxymandelate; Vanillylmandelic acid
628	C05585	cpd:C05585 Gentisate aldehyde
629	C05587	cpd:C05587 3-Methoxytyramine
630	C05588	cpd:C05588 L-Metanephrine
631	C05589	cpd:C05589 L-Normetanephrine
632	C05594	cpd:C05594 3-Methoxy-4-hydroxyphenylethyleneglycol
633	C05596	cpd:C05596 4-Hydroxyphenylacetylglycine; p-Hydroxyphenylacetylglycine
634	C05598	cpd:C05598 Phenylacetylglycine
635	C05604	cpd:C05604 2-Carboxy-2,3-dihydro-5,6-dihydroxyindole; Leucodopachrome
636	C05606	cpd:C05606 Melanin
637	C05634	cpd:C05634 5-Hydroxyindoleacetaldehyde
638	C05635	cpd:C05635 5-Hydroxyindoleacetate
639	C05636	cpd:C05636 3-Hydroxykynurenamine
640	C05637	cpd:C05637 4,8-Dihydroxyquinoline; Quinoline-4,8-diol
641	C05638	cpd:C05638 5-Hydroxykynurenamine
642	C05639	cpd:C05639 4,6-Dihydroxyquinoline; Quinoline-4,6-diol
643	C05640	cpd:C05640 Cinnavalininate
644	C05642	cpd:C05642 Formyl-N-acetyl-5-methoxykynurenamine
645	C05643	cpd:C05643 6-Hydroxymelatonin
646	C05645	cpd:C05645 4-(2-Amino-3-hydroxyphenyl)-2,4-dioxobutanoate
647	C05647	cpd:C05647 Formyl-5-hydroxykynurenamine
648	C05648	cpd:C05648 5-Hydroxy-N-formylkynurenine
649	C05651	cpd:C05651 5-Hydroxykynurenine
650	C05653	cpd:C05653 Formylanthranilate; N-Formylanthranilate; 2-(Formylamino)-benzoic acid
651	C05659	cpd:C05659 5-Methoxytryptamine; 5-MeOT
652	C05660	cpd:C05660 5-Methoxyindoleacetate
653	C05665	cpd:C05665 beta-Aminopropion aldehyde
654	C05674	cpd:C05674 CMP-N-trimethyl-2-aminoethylphosphonate; CMP-2-trimethylaminoethylphosphonate
655	C05676	cpd:C05676 Diacylglyceryl-N-trimethyl-2-aminoethylphosphonate; Diacylglyceryl-2-trimethylaminoethylphosphonate
656	C05686	cpd:C05686 Adenylylselenate; Adenosine-5'-phosphoselenate
657	C05689	cpd:C05689 Se-Methylselenocysteine
658	C05691	cpd:C05691 Se-Adenosylselenomethionine
659	C05692	cpd:C05692 Se-Adenosylselenohomocysteine
660	C05695	cpd:C05695 gamma-Glutamyl-Se-methylselenocysteine; 5-L-Glutamyl-Se-methylselenocysteine
661	C05696	cpd:C05696 3'-Phosphoadenylylselenate; 3'-Phosphoadenosine-5'-phosphoselanate
662	C05697	cpd:C05697 Selenate; Selenic acid
663	C05698	cpd:C05698 Selenohomocysteine
664	C05711	cpd:C05711 gamma-Glutamyl-beta-cyanoalanine
665	C05713	cpd:C05713 Cyanoglycoside
666	C05726	cpd:C05726 R-S-Alanine
667	C05729	cpd:C05729 R-S-Alanylglycine
668	C05744	cpd:C05744 Acetoacetyl-[acp]; Acetoacetyl-[acyl-carrier protein]
669	C05745	cpd:C05745 Butyryl-[acp]; Butyryl-[acyl-carrier protein]
670	C05746	cpd:C05746 3-Oxohexanoyl-[acp]; 3-Oxohexanoyl-[acyl-carrier protein]
671	C05747	cpd:C05747 (R)-3-Hydroxyhexanoyl-[acp]; (R)-3-Hydroxyhexanoyl-[acyl-carrier protein]; D-3-Hydroxyhexanoyl-[acp]; D-3-Hydroxyhexanoyl-[acyl-carrier protein]
672	C05748	cpd:C05748 trans-Hex-2-enoyl-[acp]; trans-Hex-2-enoyl-[acyl-carrier protein]; (2E)-Hexenoyl-[acp]
673	C05749	cpd:C05749 Hexanoyl-[acp]; Hexanoyl-[acyl-carrier protein]
674	C05750	cpd:C05750 3-Oxooctanoyl-[acp]; 3-Oxooctanoyl-[acyl-carrier protein]
675	C05751	cpd:C05751 trans-Oct-2-enoyl-[acp]; trans-Oct-2-enoyl-[acyl-carrier protein]; 2-Octenoyl-[acyl-carrier protein]; (2E)-Octenoyl-[acp]
676	C05752	cpd:C05752 Octanoyl-[acp]; Octanoyl-[acyl-carrier protein]
677	C05753	cpd:C05753 3-Oxodecanoyl-[acp]; 3-Oxodecanoyl-[acyl-carrier protein]
678	C05754	cpd:C05754 trans-Dec-2-enoyl-[acp]; trans-Dec-2-enoyl-[acyl-carrier protein]; (2E)-Decenoyl-[acp]
679	C05755	cpd:C05755 Decanoyl-[acp]; Decanoyl-[acyl-carrier protein]
680	C05756	cpd:C05756 3-Oxododecanoyl-[acp]; 3-Oxododecanoyl-[acyl-carrier protein]
681	C05757	cpd:C05757 (R)-3-Hydroxydodecanoyl-[acp]; (R)-3-Hydroxydodecanoyl-[acyl-carrier protein]; D-3-Hydroxydodecanoyl-[acp]; D-3-Hydroxydodecanoyl-[acyl-carrier protein]
682	C05758	cpd:C05758 trans-Dodec-2-enoyl-[acp]; trans-Dodec-2-enoyl-[acyl-carrier protein]; (2E)-Dodecenoyl-[acp]
683	C05759	cpd:C05759 3-Oxotetradecanoyl-[acp]; 3-Oxotetradecanoyl-[acyl-carrier protein]
684	C05760	cpd:C05760 trans-Tetradec-2-enoyl-[acp]; trans-Tetradec-2-enoyl-[acyl-carrier protein]; (2E)-Tetradecenoyl-[acp]
685	C05761	cpd:C05761 Tetradecanoyl-[acp]; Tetradecanoyl-[acyl-carrier protein]; Myristoyl-[acyl-carrier protein]
686	C05762	cpd:C05762 3-Oxohexadecanoyl-[acp]; 3-Oxohexadecanoyl-[acyl-carrier protein]
687	C05763	cpd:C05763 trans-Hexadec-2-enoyl-[acp]; trans-Hexadec-2-enoyl-[acyl-carrier protein]; (2E)-Hexadecenoyl-[acp]
688	C05764	cpd:C05764 Hexadecanoyl-[acp]; Hexadecanoyl-[acyl-carrier protein]
689	C05766	cpd:C05766 Uroporphyrinogen I
690	C05768	cpd:C05768 Coproporphyrinogen I
691	C05775	cpd:C05775 alpha-Ribazole; N1-(alpha-D-ribosyl)-5,6-dimethylbenzimidazole
692	C05787	cpd:C05787 Bilirubin beta-diglucuronide; Bilirubin-bisglucuronoside
693	C05796	cpd:C05796 Galactan
694	C05802	cpd:C05802 2-Hexaprenyl-6-methoxyphenol
695	C05803	cpd:C05803 2-Hexaprenyl-6-methoxy-1,4-benzoquinone
696	C05804	cpd:C05804 2-Hexaprenyl-3-methyl-6-methoxy-1,4-benzoquinone
697	C05805	cpd:C05805 2-Hexaprenyl-3-methyl-5-hydroxy-6-methoxy-1,4-benzoquinone
698	C05809	cpd:C05809 3-Octaprenyl-4-hydroxybenzoate
699	C05810	cpd:C05810 2-Octaprenylphenol
700	C05813	cpd:C05813 2-Octaprenyl-6-methoxy-1,4-benzoquinone
701	C05814	cpd:C05814 2-Octaprenyl-3-methyl-6-methoxy-1,4-benzoquinone
702	C05818	cpd:C05818 2-Demethylmenaquinone
703	C05823	cpd:C05823 3-Mercaptolactate
704	C05827	cpd:C05827 Methylimidazole acetaldehyde; 1-Methylimidazole-4-acetaldehyde; Methylimidazoleacetaldehyde
705	C05828	cpd:C05828 Methylimidazoleacetic acid; Tele-methylimidazoleacetic acid; 1-Methyl-4-imidazoleacetic acid; 1-Methylimidazole-4-acetate; Methylimidazoleacetate
706	C05830	cpd:C05830 8-Methoxykynurenate
707	C05831	cpd:C05831 3-Methoxyanthranilate
708	C05832	cpd:C05832 5-Hydroxyindoleacetylglycine
709	C05841	cpd:C05841 Nicotinate D-ribonucleoside
710	C05842	cpd:C05842 N1-Methyl-2-pyridone-5-carboxamide; N'-Methyl-2-pyridone-5-carboxamide
711	C05843	cpd:C05843 N1-Methyl-4-pyridone-5-carboxamide; N'-Methyl-4-pyridone-5-carboxamide
712	C05844	cpd:C05844 5-L-Glutamyl-taurine; 5-Glutamyl-taurine
713	C05849	cpd:C05849 Vitamin K epoxide; (2,3-Epoxyphytyl)menaquinone; 1,4-Naphthoquinone, 2,3-epoxy-2,3-dihydro-2-methyl-3-phytyl-2,3-Epoxyphylloquinone; Naphth[2,3-b]oxirene-2,7-dione, 1a,7a-dihydro-1a-methyl-7a-(3,7,11,15-tetramethyl-2-hexadecenyl)-Phylloquinone oxide; Phylloquinone, epoxide; Phylloquinone-2,3-epoxide; Vitamin K 2,3-epoxide; Vitamin K1 2,3-epoxide; Vitamin K1 oxide; Vitamin K1, epoxide; …
714	C05850	cpd:C05850 Reduced Vitamin K
715	C05859	cpd:C05859 Dehydrodolichol diphosphate; Dehydrodolichyl diphosphate
716	C05887	cpd:C05887 N-Acetyl-D-muramoate
717	C05889	cpd:C05889 Undecaprenyl-diphospho-N-acetylmuramoyl-(N-acetylglucosamine)-L-alanyl-D-glutamyl-L-lysyl-D-alanyl-D-alanine
718	C05890	cpd:C05890 Undecaprenyl-diphospho-N-acetylmuramoyl-(N-acetylglucosamine)-L-alanyl-D-glutaminyl-L-lysyl-D-alanyl-D-alanine
719	C05894	cpd:C05894 Undecaprenyl-diphospho-N-acetylmuramoyl-(N-acetylglucosamine)-L-alanyl-D-isoglutaminyl-L-lysyl-D-alanyl-D-alanine
720	C05899	cpd:C05899 Undecaprenyl-diphospho-N-acetylmuramoyl-(N-acetylglucosamine)-L-alanyl-D-glutaminyl-meso-2,6-diaminopimeloyl-D-alanyl-D-alanine
721	C05921	cpd:C05921 Biotinyl-5'-AMP
722	C05922	cpd:C05922 Formamidopyrimidine nucleoside triphosphate
723	C05923	cpd:C05923 2,5-Diaminopyrimidine nucleoside triphosphate
724	C05925	cpd:C05925 Dihydroneopterin phosphate; 2-Amino-4-hydroxy-6-(erythro-1,2,3-trihydroxypropyl)dihydropteridine phosphate
725	C05933	cpd:C05933 N-(omega)-Hydroxyarginine
726	C05935	cpd:C05935 2-Oxoarginine
727	C05936	cpd:C05936 N4-Acetylaminobutanal
728	C05938	cpd:C05938 L-4-Hydroxyglutamate semialdehyde
729	C05947	cpd:C05947 L-erythro-4-Hydroxyglutamate
730	C05951	cpd:C05951 Leukotriene D4; LTD4
731	C05956	cpd:C05956 Prostaglandin G2; PGG2
732	C05959	cpd:C05959 11-epi-Prostaglandin F2alpha; 11-epi-Prostaglandin F2a; 11-epi-PGF2alpha; 11-epi-PGF2a
733	C05966	cpd:C05966 15(S)-HPETE; (5Z,8Z,11Z,13E)-(15S)-15-Hydroperoxyicosa-5,8,11,13-tetraenoic acid; 15-Hydroperoxyeicosatetraenoate; 15-Hydroperoxyicosatetraenoate; 15-Hydroperoxyeicosatetraenoic acid; 15-Hydroperoxyicosatetraenoic acid; (5Z,8Z,11Z,13E)-(15S)-15-Hydroperoxyicosa-5,8,11,13-tetraenoate
734	C05977	cpd:C05977 2-Acyl-1-alkyl-sn-glycero-3-phosphate
735	C05980	cpd:C05980 Cardiolipin; Diphosphatidylglycerol; 1',3'-Bis(1,2-diacyl-sn-glycero-3-phospho)-sn-glycerol
736	C05981	cpd:C05981 Phosphatidylinositol-3,4,5-trisphosphate; 1-Phosphatidyl-1D-myo-inositol 3,4,5-trisphosphate; 1,2-Diacyl-sn-glycero-3-phospho-(1'-myo-inositol-3',4',5'-bisphosphate)
737	C05983	cpd:C05983 Propinol adenylate; Propionyladenylate
738	C05984	cpd:C05984 2-Hydroxybutanoic acid; 2-Hydroxybutyrate; 2-Hydroxybutyric acid
739	C05993	cpd:C05993 Acetyl adenylate; 5'-Acetylphosphoadenosine
740	C05998	cpd:C05998 3-Hydroxyisovaleryl-CoA; 3-Hydroxyisovaleryl coenzyme A
741	C05999	cpd:C05999 Lactaldehyde; 2-Hydroxypropionaldehyde; 2-Hydroxypropanal
742	C06000	cpd:C06000 (S)-3-Hydroxyisobutyryl-CoA
743	C06001	cpd:C06001 (S)-3-Hydroxyisobutyrate
744	C06002	cpd:C06002 (S)-Methylmalonate semialdehyde
745	C06016	cpd:C06016 Pentosans
746	C06017	cpd:C06017 dTDP-D-glucuronate
747	C06023	cpd:C06023 D-Glucosaminide
748	C06054	cpd:C06054 2-Oxo-3-hydroxy-4-phosphobutanoate; alpha-Keto-3-hydroxy-4-phosphobutyrate; (3R)-3-Hydroxy-2-oxo-4-phosphonooxybutanoate
749	C06055	cpd:C06055 O-Phospho-4-hydroxy-L-threonine; 4-(Phosphonooxy)-threonine; 4-(Phosphonooxy)-L-threonine
750	C06056	cpd:C06056 4-Hydroxy-L-threonine
751	C06114	cpd:C06114 gamma-Glutamyl-beta-aminopropiononitrile; gamma-Glutamyl-3-aminopropiononitrile
752	C06124	cpd:C06124 Sphingosine 1-phosphate; Sphing-4-enine 1-phosphate
753	C06125	cpd:C06125 Sulfatide; Galactosylceramidesulfate; Cerebroside 3-sulfate
754	C06126	cpd:C06126 Digalactosylceramide; Gal-alpha1->4Gal-beta1->1'Cer
755	C06127	cpd:C06127 Digalactosylceramidesulfate
756	C06128	cpd:C06128 GM4; N-Acetylneuraminyl-galactosylceramide; Neu5Ac-alpha2->3Gal-beta1->1'Cer
757	C06142	cpd:C06142 1-Butanol; n-Butanol
758	C06143	cpd:C06143 Poly-beta-hydroxybutyrate
759	C06148	cpd:C06148 2,5-Diamino-6-(5'-triphosphoryl-3',4'-trihydroxy-2'-oxopentyl)-amino-4-oxopyrimidine
760	C06157	cpd:C06157 S-Glutaryldihydrolipoamide
761	C06196	cpd:C06196 2'-Deoxyinosine 5'-phosphate; dIMP
762	C06197	cpd:C06197 P1,P3-Bis(5'-adenosyl) triphosphate; ApppA
763	C06198	cpd:C06198 P1,P4-Bis(5'-uridyl) tetraphosphate; UppppU
764	C06199	cpd:C06199 Hordenine; 4-[2-(Dimethylamino)ethyl]phenol
765	C06212	cpd:C06212 N-Methylserotonin
766	C06213	cpd:C06213 N-Methyltryptamine; N-Methylindoleethylamine; 1-Methyl-2-(3-indolyl)ethylamine
767	C06240	cpd:C06240 UDP-N-acetyl-D-mannosaminouronate; UDP-N-acetyl-2-amino-2-deoxy-D-mannuronate; UDP-N-acetyl-D-mannosaminuronic acid
768	C06241	cpd:C06241 N-Acetylneuraminate 9-phosphate
769	C06250	cpd:C06250 Holo-[carboxylase]; Biotin-carboxyl-carrier protein
770	C06426	cpd:C06426 (6Z,9Z,12Z)-Octadecatrienoic acid; 6,9,12-Octadecatrienoic acid; gamma-Linolenic acid
771	C06452	cpd:C06452 2-Hydroxypropylphosphonate
772	C06459	cpd:C06459 N-Trimethyl-2-aminoethylphosphonate; 2-Trimethylaminoethylphosphonate
773	C06505	cpd:C06505 Cob(I)yrinate a,c diamide; Cob(I)yrinate diamide; Cob(I)yrinic acid a,c-diamide
774	C06506	cpd:C06506 Adenosyl cobyrinate a,c diamide; Adenosyl cobyrinate diamide; Adenosylcob(III)yrinic acid a,c-diamide; Adenosylcobyrinic acid a,c-diamide
775	C08821	cpd:C08821 Isofucosterol
776	C09332	cpd:C09332 Tetrahydrofolyl-[Glu](2); THF-L-glutamate
777	C11131	cpd:C11131 2-Methoxy-estradiol-17beta 3-glucuronide
778	C11132	cpd:C11132 2-Methoxyestrone 3-glucuronide
779	C11133	cpd:C11133 Estrone glucuronide; Estrone 3-glucuronide; Estrone beta-D-glucuronide
780	C11134	cpd:C11134 Testosterone glucuronide; Testosterone 17beta-(beta-D-glucuronide)
781	C11135	cpd:C11135 Androsterone glucuronide; Androsterone 3-glucuronide
782	C11136	cpd:C11136 Etiocholan-3alpha-ol-17-one 3-glucuronide
783	C11356	cpd:C11356 trans,trans,cis-Geranylgeranyl diphosphate; trans,trans,cis-Geranylgeranyl pyrophosphate
784	C11455	cpd:C11455 4,4-Dimethyl-5alpha-cholesta-8,14,24-trien-3beta-ol
785	C11508	cpd:C11508 4alpha-Methyl-5alpha-ergosta-8,14,24(28)-trien-3beta-ol; delta8,14 -Sterol
786	C11521	cpd:C11521 UDP-6-sulfoquinovose
787	C11554	cpd:C11554 1-Phosphatidyl-1D-myo-inositol 3,4-bisphosphate; 1,2-Diacyl-sn-glycero-3-phospho-(1'-myo-inositol-3',4'-bisphosphate)
788	C11555	cpd:C11555 1D-myo-Inositol 1,4,5,6-tetrakisphosphate; D-myo-Inositol 1,4,5,6-tetrakisphosphate; Inositol 1,4,5,6-tetrakisphosphate
789	C12126	cpd:C12126 Dihydroceramide; N-Acylsphinganine
790	C13309	cpd:C13309 2-Phytyl-1,4-naphthoquinone; Demethylphylloquinone
791	C13425	cpd:C13425 3-Hexaprenyl-4-hydroxybenzoate
792	C13508	cpd:C13508 Sulfoquinovosyldiacylglycerol; SQDG; 1,2-Diacyl-3-(6-sulfo-alpha-D-quinovosyl)-sn-glycerol
793	C13952	cpd:C13952 UDP-N-acetyl-D-galactosaminuronic acid
794	C14748	cpd:C14748 20-HETE; (5Z,8Z,11Z,14Z)-20-Hydroxyicosa-5,8,11,14-tetraenoic acid; 20-Hydroxyeicosatetraenoic acid; 20-Hydroxyicosatetraenoic acid; 20-Hydroxy arachidonic acid
795	C14749	cpd:C14749 19(S)-HETE; (19S)-Hydroxyeicosatetraenoic acid; (19S)-Hydroxyicosatetraenoic acid; (19S)-Hydroxy arachidonic acid
796	C14762	cpd:C14762 13(S)-HODE; (13S)-Hydroxyoctadecadienoic acid; (9Z, 11E)-(13S)-13-Hydroxyoctadeca-9,11-dienoic acid
797	C14765	cpd:C14765 13-OxoODE; 13-KODE; (9Z,11E)-13-Oxooctadeca-9,11-dienoic acid
798	C14768	cpd:C14768 5,6-EET; (8Z,11Z,14Z)-5,6-Epoxyeicosa-8,11,14-trienoic acid; (8Z,11Z,14Z)-5,6-Epoxyicosa-8,11,14-trienoic acid
799	C14769	cpd:C14769 8,9-EET; (5Z,11Z,14Z)-8,9-Epoxyeicosa-5,11,14-trienoic acid; (5Z,11Z,14Z)-8,9-Epoxyicosa-5,11,14-trienoic acid
800	C14770	cpd:C14770 11,12-EET; (5Z,8Z,14Z)-11,12-Epoxyeicosa-5,8,14-trienoic acid; (5Z,8Z,14Z)-11,12-Epoxyicosa-5,8,14-trienoic acid
801	C14771	cpd:C14771 14,15-EET; (5Z,8Z,11Z)-14,15-Epoxyeicosa-5.8.11-trienoic acid; (5Z,8Z,11Z)-14,15-Epoxyicosa-5.8.11-trienoic acid
802	C14772	cpd:C14772 5,6-DHET; (8Z,11Z,14Z)-5,6-Dihydroxyeicosa-8,11,14-trienoic acid; (8Z,11Z,14Z)-5,6-Dihydroxyicosa-8,11,14-trienoic acid
803	C14773	cpd:C14773 8,9-DHET; (5Z,11Z,14Z)-8,9-Dihydroxyeicosa-5,11,14-trienoic acid; (5Z,11Z,14Z)-8,9-Dihydroxyicosa-5,11,14-trienoic acid
804	C14774	cpd:C14774 11,12-DHET; (5Z,8Z,14Z)-11,12-Dihydroxyeicosa-5,8,14-trienoic acid; (5Z,8Z,14Z)-11,12-Dihydroxyicosa-5,8,14-trienoic acid
805	C14775	cpd:C14775 14,15-DHET; (5Z,8Z,11Z)-14,15-Dihydroxyeicosa-5,8,11-trienoic acid; (5Z,8Z,11Z)-14,15-Dihydroxyicosa-5,8,11-trienoic acid
806	C14778	cpd:C14778 16(R)-HETE; (5Z,8Z,11Z,14Z)-(16R)-16-Hydroxyeicosa-5,8,11,14-tetraenoic acid; (5Z,8Z,11Z,14Z)-(16R)-16-Hydroxyicosa-5,8,11,14-tetraenoic acid
807	C14781	cpd:C14781 15H-11,12-EETA; 15-Hydroxy-11,12-epoxyeicosatrienoic acid; (5Z,8Z,13E)-(15S)-11,12-Epoxy-15-hydroxyeicosa-5,8,13-trienoic acid; (5Z,8Z,13E)-(15S)-11,12-Epoxy-15-hydroxyicosa-5,8,13-trienoic acid
808	C14782	cpd:C14782 11,12,15-THETA; 11,12,15-Trihydroxyicosatrienoic acid; (5Z,8Z,13E)-(15S)-11,12,15-Trihydroxyeicosa-5,8,12-trienoic acid; (5Z,8Z,13E)-(15S)-11,12,15-Trihydroxyicosa-5,8,12-trienoic acid
809	C14812	cpd:C14812 12(R)-HPETE; (5Z,8Z,10E,14Z)-(12R)-12-Hydroperoxyeicosa-5,8,10,14-tetraenoic acid; (5Z,8Z,10E,14Z)-(12R)-12-Hydroperoxyicosa-5,8,10,14-tetraenoic acid
810	C14813	cpd:C14813 11H-14,15-EETA; 11-Hydroxy-14,15-EETA; 11-Hydroxy-14,15-epoxyeicosatrienoic acid; (5Z,8Z,12E)-14,15-Epoxy-11-hydroxyeicosa-5,8,12-trienoic acid; (5Z,8Z,12E)-14,15-Epoxy-11-hydroxyicosa-5,8,12-trienoic acid
811	C14814	cpd:C14814 11,14,15-THETA; 11,14,15-Trihydroxyicosatrienoic acid; (5Z,8Z,12E)-11,14,15-Trihydroxyeicosa-5,8,12-trienoic acid; (5Z,8Z,12E)-11,14,15-Trihydroxyicosa-5,8,12-trienoic acid
812	C14818	cpd:C14818 Fe2+; Fe(II); Ferrous ion; Iron(2+)
813	C14819	cpd:C14819 Fe3+; Fe(III); Ferric ion; Iron(3+)
814	C14823	cpd:C14823 8(S)-HPETE; (5Z,9E,11Z,14Z)-(8S)-8-Hydroperoxyeicosa-5,9,11,14-tetraenoic acid; (5Z,9E,11Z,14Z)-(8S)-8-Hydroperoxyicosa-5,9,11,14-tetraenoic acid
815	C14825	cpd:C14825 9(10)-EpOME; (9R,10S)-(12Z)-9,10-Epoxyoctadecenoic acid
816	C14826	cpd:C14826 12(13)-EpOME; (12R,13S)-(9Z)-12,13-Epoxyoctadecenoic acid
817	C14827	cpd:C14827 9(S)-HPODE; 9(S)-HPOD; (10E,12Z)-(9S)-9-Hydroperoxyoctadeca-10,12-dienoic acid
818	C15645	cpd:C15645 1-(1-Alkenyl)-sn-glycerol
819	C15647	cpd:C15647 2-Acyl-1-(1-alkenyl)-sn-glycero-3-phosphate
820	C15670	cpd:C15670 Heme A
821	C15672	cpd:C15672 Heme O
822	C15776	cpd:C15776 4alpha-Methylfecosterol
823	C15780	cpd:C15780 5-Dehydroepisterol
824	C15781	cpd:C15781 24-Methylenecholesterol
825	C15782	cpd:C15782 delta7-Avenasterol
826	C15783	cpd:C15783 5-Dehydroavenasterol
827	C15808	cpd:C15808 4alpha-Methylzymosterol-4-carboxylate; 4alpha-Carboxy-4beta-methyl-5alpha-cholesta-8,24-dien-3beta-ol
828	C15811	cpd:C15811 C15811; Thiamine biosynthesis intermediate 2
829	C15812	cpd:C15812 C15812; Thiamine biosynthesis intermediate 3
830	C15816	cpd:C15816 3-Keto-4-methylzymosterol
831	C15915	cpd:C15915 4,4-Dimethyl-5alpha-cholesta-8-en-3beta-ol
832	C15972	cpd:C15972 Enzyme N6-(lipoyl)lysine; Lipoamide-E
833	C15973	cpd:C15973 Enzyme N6-(dihydrolipoyl)lysine; Dihydrolipoamide-E
834	C15974	cpd:C15974 3-Methyl-1-hydroxybutyl-ThPP; 3-Methyl-1-hydroxybutyl-TPP
835	C15975	cpd:C15975 [Dihydrolipoyllysine-residue (2-methylpropanoyl)transferase] S-(3-methylbutanoyl)dihydrolipoyllysine; S-(3-Methylbutanoyl)-dihydrolipoamide-E
836	C15976	cpd:C15976 2-Methyl-1-hydroxypropyl-ThPP; 2-Methyl-1-hydroxypropyl-TPP
837	C15977	cpd:C15977 [Dihydrolipoyllysine-residue (2-methylpropanoyl)transferase] S-(2-methylpropanoyl)dihydrolipoyllysine; S-(2-Methylpropanoyl)-dihydrolipoamide-E; S-(2-Methylpropionyl)-dihydrolipoamide-E
838	C15978	cpd:C15978 2-Methyl-1-hydroxybutyl-ThPP; 2-Methyl-1-hydroxybutyl-TPP
839	C15979	cpd:C15979 [Dihydrolipoyllysine-residue (2-methylpropanoyl)transferase] S-(2-methylbutanoyl)dihydrolipoyllysine; S-(2-Methylbutanoyl)-dihydrolipoamide-E
840	C15980	cpd:C15980 (S)-2-Methylbutanoyl-CoA
841	G00001	gl:G00001 N-Acetyl-D-glucosaminyldiphosphodolichol; (GlcNAc)1 (PP-Dol)1
842	G00002	gl:G00002 N,N'-Chitobiosyldiphosphodolichol; (GlcNAc)2 (PP-Dol)1
843	G00003	gl:G00003 (GlcNAc)2 (Man)1 (PP-Dol)1
844	G00004	gl:G00004 (GlcNAc)2 (Man)2 (PP-Dol)1
845	G00005	gl:G00005 (GlcNAc)2 (Man)3 (PP-Dol)1
846	G00006	gl:G00006 (GlcNAc)2 (Man)5 (PP-Dol)1
847	G00007	gl:G00007 (GlcNAc)2 (Man)9 (PP-Dol)1
848	G00008	gl:G00008 (Glc)3 (GlcNAc)2 (Man)9 (PP-Dol)1
849	G00009	gl:G00009 (Glc)3 (GlcNAc)2 (Man)9 (Asn)1; Glycoprotein; N-Glycan
850	G00010	gl:G00010 (Glc)1 (GlcNAc)2 (Man)9 (Asn)1; Glycoprotein; N-Glycan
851	G00011	gl:G00011 (GlcNAc)2 (Man)9 (Asn)1; Glycoprotein; N-Glycan
852	G00012	gl:G00012 (GlcNAc)2 (Man)5 (Asn)1; Glycoprotein; N-Glycan
853	G00013	gl:G00013 (GlcNAc)3 (Man)5 (Asn)1; Glycoprotein; N-Glycan
854	G00014	gl:G00014 (GlcNAc)3 (Man)3 (Asn)1; Glycoprotein; N-Glycan
855	G00015	gl:G00015 (GlcNAc)4 (Man)3 (Asn)1; Glycoprotein; N-Glycan
856	G00016	gl:G00016 (GlcNAc)4 (LFuc)1 (Man)3 (Asn)1; Glycoprotein; N-Glycan
857	G00017	gl:G00017 (Gal)2 (GlcNAc)4 (LFuc)1 (Man)3 (Asn)1; Glycoprotein; N-Glycan
858	G00018	gl:G00018 DS 3; (Gal)2 (GlcNAc)4 (LFuc)1 (Man)3 (Neu5Ac)2 (Asn)1; Glycoprotein; N-Glycan
859	G00019	gl:G00019 (GlcNAc)5 (Man)3 (Asn)1; Glycoprotein; N-Glycan
860	G00020	gl:G00020 (GlcNAc)5 (Man)3 (Asn)1; Glycoprotein; N-Glycan
861	G00021	gl:G00021 (GlcNAc)6 (Man)3 (Asn)1; Glycoprotein; N-Glycan
862	G00023	gl:G00023 Tn antigen; (GalNAc)1 (Ser/Thr)1; Glycoprotein; O-Glycan
863	G00024	gl:G00024 T antigen; (Gal)1 (GalNAc)1 (Ser/Thr)1; Glycoprotein; O-Glycan Neoglycoconjugate
864	G00025	gl:G00025 (Gal)1 (GalNAc)1 (GlcNAc)1 (Ser/Thr)1; Glycoprotein; O-Glycan
865	G00026	gl:G00026 (Gal)1 (GalNAc)1 (Neu5Ac)1 (Ser/Thr)1; Glycoprotein; O-Glycan
866	G00027	gl:G00027 (Gal)1 (GalNAc)1 (Neu5Ac)2 (Ser/Thr)1; Glycoprotein; O-Glycan
867	G00028	gl:G00028 (GalNAc)1 (GlcNAc)1 (Ser/Thr)1; Glycoprotein; O-Glycan
868	G00029	gl:G00029 (GalNAc)1 (GlcNAc)2 (Ser/Thr)1; Glycoprotein; O-Glycan
869	G00031	gl:G00031 (GalNAc)1 (GlcNAc)1 (Ser/Thr)1; Glycoprotein; O-Glycan
870	G00032	gl:G00032 (Gal)1 (GalNAc)1 (GlcNAc)1 (Ser/Thr)1; Glycoprotein; O-Glycan
871	G00035	gl:G00035 Sialyl-Tn antigen; (GalNAc)1 (Neu5Ac)1 (Ser/Thr)1; Glycoprotein; O-Glycan
872	G00036	gl:G00036 Lc3Cer; (Gal)1 (Glc)1 (GlcNAc)1 (Cer)1; Glycolipid; Sphingolipid
873	G00037	gl:G00037 Lc4Cer; (Gal)2 (Glc)1 (GlcNAc)1 (Cer)1; Glycolipid; Sphingolipid
874	G00038	gl:G00038 (Gal)3 (Glc)1 (GlcNAc)1 (Cer)1; Glycolipid; Sphingolipid
875	G00039	gl:G00039 Type IB glycolipid; (Gal)3 (Glc)1 (GlcNAc)1 (LFuc)1 (Cer)1; Glycolipid; Sphingolipid
876	G00040	gl:G00040 (Gal)3 (Glc)1 (GlcNAc)1 (LFuc)2 (Cer)1; Glycolipid; Sphingolipid
877	G00042	gl:G00042 Type IA glycolipid; (Gal)2 (GalNAc)1 (Glc)1 (GlcNAc)1 (LFuc)1 (Cer)1; Glycolipid; Sphingolipid
878	G00043	gl:G00043 (Gal)2 (GalNAc)1 (Glc)1 (GlcNAc)1 (LFuc)2 (Cer)1; Glycolipid; Sphingolipid
879	G00044	gl:G00044 IV2Fuc-Lc4Cer; IV2-a-Fuc-Lc4Cer; Type IH glycolipid; (Gal)2 (Glc)1 (GlcNAc)1 (LFuc)1 (Cer)1; Glycolipid; Sphingolipid
880	G00045	gl:G00045 IV2Fuc,III4Fuc-Lc4Cer; IV2-a-Fuc,III4-a-Fuc-Lc4Cer; Leb glycolipid; (Gal)2 (Glc)1 (GlcNAc)1 (LFuc)2 (Cer)1; Glycolipid; Sphingolipid
881	G00046	gl:G00046 Fuc-Lc4Cer; III4-a-Fuc-Lc4Cer; Lea glycolipid; (Gal)2 (Glc)1 (GlcNAc)1 (LFuc)1 (Cer)1; Glycolipid; Sphingolipid
882	G00047	gl:G00047 3'-isoLM1; IV3-a-Neu5Ac-Lc4Cer; sLc4Cer; (Gal)2 (Glc)1 (GlcNAc)1 (Neu5Ac)1 (Cer)1; Glycolipid; Sphingolipid
883	G00048	gl:G00048 Fuc-3'-isoLM1; IV3-a-Neu5Ac,III4-a-Fuc-Lc4Cer; (Gal)2 (Glc)1 (GlcNAc)1 (LFuc)1 (Neu5Ac)1 (Cer)1; Glycolipid; Sphingolipid
884	G00050	gl:G00050 Paragloboside; Lactoneotetraosylceramide; Lacto-N-neotetraosylceramide; Neolactotetraosylceramide; LA1; nLcCer; (Gal)2 (Glc)1 (GlcNAc)1 (Cer)1; Glycolipid; Sphingolipid
885	G00051	gl:G00051 nLc5Cer; (Gal)3 (Glc)1 (GlcNAc)1 (Cer)1; Glycolipid; Sphingolipid
886	G00052	gl:G00052 Type II B antigen; (Gal)3 (Glc)1 (GlcNAc)1 (LFuc)1 (Cer)1; Glycolipid; Sphingolipid
887	G00054	gl:G00054 Type II A antigen; (Gal)2 (GalNAc)1 (Glc)1 (GlcNAc)1 (LFuc)1 (Cer)1; Glycolipid; Sphingolipid
888	G00055	gl:G00055 IV2Fuc-nLc4Cer; IV2-a-Fuc-nLc4Cer; Type IIH glycolipid; (Gal)2 (Glc)1 (GlcNAc)1 (LFuc)1 (Cer)1; Glycolipid; Sphingolipid
889	G00056	gl:G00056 III3,IV2Fuc-nLc4Cer; IV2-a-Fuc,III3-a-Fuc-nLc4Cer; Ley glycolipid; (Gal)2 (Glc)1 (GlcNAc)1 (LFuc)2 (Cer)1; Glycolipid; Sphingolipid
890	G00057	gl:G00057 (Gal)3 (GalNAc)1 (Glc)1 (GlcNAc)1 (LFuc)1 (Cer)1; Glycolipid; Sphingolipid
891	G00058	gl:G00058 Type IIIH glycolipid; (Gal)3 (GalNAc)1 (Glc)1 (GlcNAc)1 (LFuc)2 (Cer)1; Glycolipid; Sphingolipid
892	G00059	gl:G00059 Type IIIA glycolipid; (Gal)3 (GalNAc)2 (Glc)1 (GlcNAc)1 (LFuc)2 (Cer)1; Glycolipid; Sphingolipid
893	G00060	gl:G00060 III3Fuc-nLc4Cer; III3-a-Fuc-nLc4Cer; Lacto-N-fucopentaosyl III ceramide; LNF III cer; SSEA-1; (Gal)2 (Glc)1 (GlcNAc)1 (LFuc)1 (Cer)1; Glycolipid; Sphingolipid
894	G00062	gl:G00062 Sialyl-3-paragloboside; 3'-LM1; IV3-a-Neu5Ac-nLc4Cer; snLc4Cer; (Gal)2 (Glc)1 (GlcNAc)1 (Neu5Ac)1 (Cer)1; Glycolipid; Sphingolipid
895	G00063	gl:G00063 IV3NeuAc,III3Fuc-nLc4Cer; IV3-a-NeuAc,III3-a-Fuc-nLc4Cer; (Gal)2 (Glc)1 (GlcNAc)1 (LFuc)1 (Neu5Ac)1 (Cer)1; Glycolipid; Sphingolipid
896	G00064	gl:G00064 3',8'-LD1; (Gal)2 (Glc)1 (GlcNAc)1 (Neu5Ac)2 (Cer)1; Glycolipid; Sphingolipid
897	G00066	gl:G00066 nLc5Cer; (Gal)2 (Glc)1 (GlcNAc)2 (Cer)1; Glycolipid; Sphingolipid
898	G00067	gl:G00067 nLc6Cer; i-antigen; (Gal)3 (Glc)1 (GlcNAc)2 (Cer)1; Glycolipid; Sphingolipid
899	G00068	gl:G00068 nLc7Cer; (Gal)3 (Glc)1 (GlcNAc)3 (Cer)1; Glycolipid; Sphingolipid
900	G00069	gl:G00069 nLc8Cer; (Gal)4 (Glc)1 (GlcNAc)3 (Cer)1; Glycolipid; Sphingolipid
901	G00071	gl:G00071 VI2Fuc-nLc6; (Gal)3 (Glc)1 (GlcNAc)2 (LFuc)1 (Cer)1; Glycolipid; Sphingolipid
902	G00072	gl:G00072 (Gal)3 (GalNAc)1 (Glc)1 (GlcNAc)2 (LFuc)1 (Cer)1; Glycolipid; Sphingolipid
903	G00073	gl:G00073 (Gal)4 (GalNAc)1 (Glc)1 (GlcNAc)2 (LFuc)1 (Cer)1; Glycolipid; Sphingolipid
904	G00074	gl:G00074 (Gal)4 (GalNAc)1 (Glc)1 (GlcNAc)2 (LFuc)2 (Cer)1; Glycolipid; Sphingolipid
905	G00075	gl:G00075 Type IIIAb; (Gal)4 (GalNAc)2 (Glc)1 (GlcNAc)2 (LFuc)2 (Cer)1; Glycolipid; Sphingolipid
906	G00076	gl:G00076 III3Fuc-nLc6Cer; (Gal)3 (Glc)1 (GlcNAc)2 (LFuc)1 (Cer)1; Glycolipid; Sphingolipid
907	G00077	gl:G00077 (Gal)3 (Glc)1 (GlcNAc)3 (Cer)1; Glycolipid; Sphingolipid
908	G00078	gl:G00078 iso-nLc8Cer; LacNAc-Lc6Cer; I-antigen; Lactoisooctaosylceramide; (Gal)4 (Glc)1 (GlcNAc)3 (Cer)1; Glycolipid; Sphingolipid
909	G00079	gl:G00079 (Gal)4 (Glc)1 (GlcNAc)3 (LFuc)2 (Cer)1; Glycolipid; Sphingolipid
910	G00081	gl:G00081 (Gal)3 (Glc)1 (GlcNAc)2 (LFuc)2 (Cer)1; Glycolipid; Sphingolipid
911	G00082	gl:G00082 (Gal)3 (Glc)1 (GlcNAc)2 (LFuc)3 (Cer)1; Glycolipid; Sphingolipid
912	G00083	gl:G00083 (Gal)4 (Glc)1 (GlcNAc)2 (LFuc)1 (Cer)1; Glycolipid; Sphingolipid
913	G00084	gl:G00084 (Gal)4 (Glc)1 (GlcNAc)3 (LFuc)1 (Cer)1; Glycolipid; Sphingolipid
914	G00085	gl:G00085 (Gal)4 (Glc)1 (GlcNAc)3 (LFuc)2 (Cer)1; Glycolipid; Sphingolipid
915	G00086	gl:G00086 (Gal)4 (Glc)1 (GlcNAc)3 (LFuc)3 (Cer)1; Glycolipid; Sphingolipid
916	G00088	gl:G00088 VI3NeuAc-nLc6Cer; (Gal)3 (Glc)1 (GlcNAc)2 (Neu5Ac)1 (Cer)1; Glycolipid; Sphingolipid
917	G00089	gl:G00089 V3Fuc-nLc6Cer; (Gal)3 (Glc)1 (GlcNAc)2 (LFuc)1 (Cer)1; Glycolipid; Sphingolipid
918	G00090	gl:G00090 V3Fuc,III3Fuc-nLc6Cer; (Gal)3 (Glc)1 (GlcNAc)2 (LFuc)2 (Cer)1; Glycolipid; Sphingolipid
919	G00092	gl:G00092 Lactosylceramide; CDw17; LacCer; (Gal)1 (Glc)1 (Cer)1; Glycolipid; Sphingolipid
920	G00093	gl:G00093 Globotriaosylceramide; Gb3Cer; Pk antigen; CD77; (Gal)2 (Glc)1 (Cer)1; Glycolipid; Sphingolipid
921	G00094	gl:G00094 Globoside; Gb4Cer; P antigen; (Gal)2 (GalNAc)1 (Glc)1 (Cer)1; Glycolipid; Sphingolipid
922	G00095	gl:G00095 IV3GalNAca-Gb4Cer; (Gal)2 (GalNAc)2 (Glc)1 (Cer)1; Glycolipid; Sphingolipid
923	G00097	gl:G00097 Galactosylgloboside; SSEA-3; Gb5Cer; (Gal)3 (GalNAc)1 (Glc)1 (Cer)1; Glycolipid; Sphingolipid
924	G00098	gl:G00098 Monosialylgalactosylgloboside; MSGG; Monosialyl-Gb5; SSEA-4; V3NeuAc-Gb5Cer; (Gal)3 (GalNAc)1 (Glc)1 (Neu5Ac)1 (Cer)1; Glycolipid; Sphingolipid
925	G00099	gl:G00099 Globo-H; (Gal)3 (GalNAc)1 (Glc)1 (LFuc)1 (Cer)1; Glycolipid; Sphingolipid
926	G00102	gl:G00102 (Gal)3 (GalNAc)1 (Glc)1 (GlcNAc)1 (Cer)1; Glycolipid; Sphingolipid
927	G00103	gl:G00103 (Gal)4 (GalNAc)1 (Glc)1 (GlcNAc)1 (Cer)1; Glycolipid; Sphingolipid
928	G00104	gl:G00104 (Gal)4 (GalNAc)1 (Glc)1 (GlcNAc)1 (LFuc)1 (Cer)1; Glycolipid; Sphingolipid
929	G00108	gl:G00108 GM3; Hematoside; (Gal)1 (Glc)1 (Neu5Ac)1 (Cer)1; Glycolipid; Sphingolipid
930	G00109	gl:G00109 GM2; Ganglioside; (Gal)1 (GalNAc)1 (Glc)1 (Neu5Ac)1 (Cer)1; Glycolipid; Sphingolipid
931	G00110	gl:G00110 GM1; (Gal)2 (GalNAc)1 (Glc)1 (Neu5Ac)1 (Cer)1; Glycolipid; Sphingolipid
932	G00111	gl:G00111 GD1a; (Gal)2 (GalNAc)1 (Glc)1 (Neu5Ac)2 (Cer)1; Glycolipid; Sphingolipid
933	G00112	gl:G00112 GT1a; (Gal)2 (GalNAc)1 (Glc)1 (Neu5Ac)3 (Cer)1; Glycolipid; Sphingolipid
934	G00113	gl:G00113 GD3; CD60a; (Gal)1 (Glc)1 (Neu5Ac)2 (Cer)1; Glycolipid; Sphingolipid
935	G00114	gl:G00114 GD2; (Gal)1 (GalNAc)1 (Glc)1 (Neu5Ac)2 (Cer)1; Glycolipid; Sphingolipid
936	G00115	gl:G00115 GD1b; (Gal)2 (GalNAc)1 (Glc)1 (Neu5Ac)2 (Cer)1; Glycolipid; Sphingolipid
937	G00116	gl:G00116 GT1b; (Gal)2 (GalNAc)1 (Glc)1 (Neu5Ac)3 (Cer)1; Glycolipid; Sphingolipid
938	G00117	gl:G00117 GQ1b; (Gal)2 (GalNAc)1 (Glc)1 (Neu5Ac)4 (Cer)1; Glycolipid; Sphingolipid
939	G00118	gl:G00118 GT3; (Gal)1 (Glc)1 (Neu5Ac)3 (Cer)1; Glycolipid; Sphingolipid
940	G00119	gl:G00119 GT2; (Gal)1 (GalNAc)1 (Glc)1 (Neu5Ac)3 (Cer)1; Glycolipid; Sphingolipid
941	G00120	gl:G00120 GT1c; (Gal)2 (GalNAc)1 (Glc)1 (Neu5Ac)3 (Cer)1; Glycolipid; Sphingolipid
942	G00123	gl:G00123 GA2; (Gal)1 (GalNAc)1 (Glc)1 (Cer)1; Glycolipid; Sphingolipid
943	G00124	gl:G00124 GA1; (Gal)2 (GalNAc)1 (Glc)1 (Cer)1; Glycolipid; Sphingolipid
944	G00125	gl:G00125 GM1b; (Gal)2 (GalNAc)1 (Glc)1 (Neu5Ac)1 (Cer)1; Glycolipid; Sphingolipid
945	G00126	gl:G00126 GD1c; (Gal)2 (GalNAc)1 (Glc)1 (Neu5Ac)2 (Cer)1; Glycolipid; Sphingolipid
946	G00127	gl:G00127 GD1a; (Gal)2 (GalNAc)1 (Glc)1 (Neu5Ac)2 (Cer)1; Glycolipid; Sphingolipid
947	G00128	gl:G00128 GT1aalpha; (Gal)2 (GalNAc)1 (Glc)1 (Neu5Ac)3 (Cer)1; Glycolipid; Sphingolipid
948	G00129	gl:G00129 GQ1balpha; (Gal)2 (GalNAc)1 (Glc)1 (Neu5Ac)4 (Cer)1; Glycolipid; Sphingolipid
949	G00140	gl:G00140 (GlcN)1 (Ino(acyl)-P)1 (Man)4 (EtN)1 (P)1; Glycoprotein; GPI anchor
950	G00141	gl:G00141 (GlcN)1 (Ino(acyl)-P)1 (Man)4 (EtN)2 (P)2; Glycoprotein; GPI anchor
951	G00143	gl:G00143 (GlcNAc)1 (Ino-P)1; Glycoprotein; GPI anchor
952	G00144	gl:G00144 (GlcN)1 (Ino-P)1; Glycoprotein; GPI anchor
953	G00145	gl:G00145 (GlcN)1 (Ino(acyl)-P)1; Glycoprotein; GPI anchor
954	G00146	gl:G00146 (GlcN)1 (Ino(acyl)-P)1 (Man)1; Glycoprotein; GPI anchor
955	G00147	gl:G00147 (GlcN)1 (Ino(acyl)-P)1 (Man)1 (EtN)1 (P)1; Glycoprotein; GPI anchor
956	G00148	gl:G00148 (GlcN)1 (Ino(acyl)-P)1 (Man)2 (EtN)1 (P)1; Glycoprotein; GPI anchor
957	G00149	gl:G00149 (GlcN)1 (Ino(acyl)-P)1 (Man)3 (EtN)1 (P)1; Glycoprotein; GPI anchor
958	G00151	gl:G00151 (GlcN)1 (Ino(acyl)-P)1 (Man)4 (EtN)3 (P)3; Glycoprotein; GPI anchor
959	G00154	gl:G00154 (Xyl)1 (Ser)1; Glycoprotein; Glycosaminoglycan
960	G00155	gl:G00155 (Gal)1 (Xyl)1 (Ser)1; Glycoprotein; Glycosaminoglycan
961	G00156	gl:G00156 (Gal)2 (Xyl)1 (Ser)1; Glycoprotein; Glycosaminoglycan
962	G00157	gl:G00157 (Gal)2 (GlcA)1 (Xyl)1 (Ser)1; Glycoprotein; Glycosaminoglycan
963	G00158	gl:G00158 (Gal)2 (GalNAc)1 (GlcA)1 (Xyl)1 (Ser)1; Glycoprotein; Glycosaminoglycan
964	G00159	gl:G00159 (Gal)2 (GalNAc)1 (GlcA)2 (Xyl)1 (Ser)1; Glycoprotein; Glycosaminoglycan
965	G00160	gl:G00160 (Gal)2 (GalNAc)2 (GlcA)2 (Xyl)1 (Ser)1; Glycoprotein; Glycosaminoglycan
966	G00162	gl:G00162 (Gal)2 (GlcA)1 (GlcNAc)1 (Xyl)1 (Ser)1; Glycoprotein; Glycosaminoglycan
967	G00163	gl:G00163 (Gal)2 (GlcA)2 (GlcNAc)1 (Xyl)1 (Ser)1; Glycoprotein; Glycosaminoglycan
968	G00164	gl:G00164 (Gal)2 (GlcA)2 (GlcNAc)2 (Xyl)1 (Ser)1; Glycoprotein; Glycosaminoglycan
969	G00166	gl:G00166 Fucosyl-GM1; (Gal)2 (GalNAc)1 (Glc)1 (LFuc)1 (Neu5Ac)1 (Cer)1; Glycolipid; Sphingolipid
970	G00171	gl:G00171 (Glc)2 (GlcNAc)2 (Man)9 (Asn)1; Glycoprotein; N-Glycan
971	G04561	gl:G04561 Monofucosyllactoisooctaosylceramide; (Gal)4 (Glc)1 (GlcNAc)3 (LFuc)1 (Cer)1; Glycolipid; Sphingolipid
972	G10511	gl:G10511 Monofucosyllactoisooctaosylceramide; (Gal)4 (Glc)1 (GlcNAc)3 (LFuc)1 (Cer)1; Glycolipid; Sphingolipid
973	G10526	gl:G10526 (GlcNAc)2 (Man)4 (PP-Dol)1; Glycoprotein; N-Glycan
974	G10595	gl:G10595 (GlcNAc)2 (Man)6 (PP-Dol)1; Glycoprotein; N-Glycan
975	G10596	gl:G10596 (GlcNAc)2 (Man)7 (PP-Dol)1; Glycoprotein; N-Glycan
976	G10597	gl:G10597 (GlcNAc)2 (Man)8 (PP-Dol)1; Glycoprotein; N-Glycan
977	G10598	gl:G10598 (Glc)1 (GlcNAc)2 (Man)9 (PP-Dol)1; Glycoprotein; N-Glycan
978	G10599	gl:G10599 (Glc)2 (GlcNAc)2 (Man)9 (PP-Dol)1; Glycoprotein; N-Glycan
979	G10610	gl:G10610 UDP-N-acetyl-D-glucosamine; UDP-N-acetylglucosamine; (UDP-GlcNAc)1
980	G10611	gl:G10611 UDP-N-acetyl-D-galactosamine; UDP-N-acetylgalactosamine; (UDP-GalNAc)1
981	G10617	gl:G10617 Dolichyl phosphate D-mannose; Dolichyl D-mannosyl phosphate; (Man)1 (P-Dol)1
982	G12396	gl:G12396 6-(alpha-D-glucosaminyl)-1D-myo-inositol; (GlcN)1 (Ino)1
104 METABOLITES WHOSE CONCENTRACION IS PREDICTED BY COMET TO BE LOWERED IN JURKAT CELLS COMPARED TO NORMAL LYMPHOBLASTS
N	KEGG Ligand identifier	KEGG Ligand description and hyperlink
1	C00214	cpd:C00214 Thymidine; Deoxythymidine
2	C00255	cpd:C00255 Riboflavin; Lactoflavin; 7,8-Dimethyl-10-ribitylisoalloxazine; Vitamin B2
3	C00299	cpd:C00299 Uridine
4	C00398	cpd:C00398 Tryptamine; 3-(2-Aminoethyl)indole
5	C00447	cpd:C00447 D-Sedoheptulose 1,7-bisphosphate; D-altro-Heptulose 1,7-biphosphate
6	C00547	cpd:C00547 L-Noradrenaline; Noradrenaline; Norepinephrine; Arterenol; 4-[(1R)-2-Amino-1-hydroxyethyl]-1,2-benzenediol
7	C00606	cpd:C00606 3-Sulfino-L-alanine; L-Cysteinesulfinic acid; 3-Sulphino-L-alanine; 3-Sulfinoalanine
8	C00696	cpd:C00696 (5Z,13E)-(15S)-9alpha,15-Dihydroxy-11-oxoprosta-5,13-dienoate; Prostaglandin D2
9	C00719	cpd:C00719 Betaine; Trimethylaminoacetate; Glycine betaine; N,N,N-Trimethylglycine; Trimethylammonioacetate
10	C00762	cpd:C00762 Cortisone; 17alpha,21-Dihydroxy-4-pregnene-3,11,20-trione; Kendall's compound E; Reichstein's substance Fa
11	C00788	cpd:C00788 L-Adrenaline; (R)-(-)-Adrenaline; (R)-(-)-Epinephrine; (R)-(-)-Epirenamine; (R)-(-)-Adnephrine; 4-[(1R)-1-Hydroxy-2-(methylamino)ethyl]-1,2-benzenediol
12	C00828	cpd:C00828 Menaquinone; Menatetrenone
13	C00909	cpd:C00909 Leukotriene A4; LTA4; (7E,9E,11Z,14Z)-(5S,6S)-5,6-Epoxyeicosa-7,9,11,14-tetraenoic acid; (7E,9E,11Z,14Z)-(5S,6S)-5,6-Epoxyeicosa-7,9,11,14-tetraenoate; (7E,9E,11Z,14Z)-(5S,6S)-5,6-Epoxyicosa-7,9,11,14-tetraenoate
14	C01026	cpd:C01026 N,N-Dimethylglycine; Dimethylglycine
15	C01036	cpd:C01036 4-Maleylacetoacetate; 4-Maleylacetoacetic acid
16	C01649	cpd:C01649 tRNA(Pro)
17	C01888	cpd:C01888 Aminoacetone; 1-Amino-2-propanone
18	C02059	cpd:C02059 Phylloquinone; Vitamin K1; Phytonadione; 2-Methyl-3-phytyl-1,4-naphthoquinone
19	C02198	cpd:C02198 Thromboxane A2; (5Z,13E)-(15S)-9alpha,11alpha-Epoxy-15-hydroxythromboxa-5,13-dienoate; (5Z,9alpha,11alpha,13E,15S)-9,11-Epoxy-15-hydroxythromboxa-5,13-dien-1-oic acid
20	C02320	cpd:C02320 R-S-Glutathione
21	C02373	cpd:C02373 4-Methylpentanal; Isocaproaldehyde; Isohexanal
22	C02918	cpd:C02918 1-Methylnicotinamide
23	C02972	cpd:C02972 Dihydrolipoylprotein; [Protein]-dihydrolipoyllysine
24	C02992	cpd:C02992 L-Threonyl-tRNA(Thr)
25	C03028	cpd:C03028 Thiamin triphosphate; Thiamine triphosphate
26	C03205	cpd:C03205 11-Deoxycorticosterone; Deoxycorticosterone; Cortexone; 21-Hydroxy-4-pregnene-3,20-dione; DOC
27	C03479	cpd:C03479 5-Formyltetrahydrofolate; L(-)-5-Formyl-5,6,7,8-tetrahydrofolic acid; Folinic acid
28	C03512	cpd:C03512 L-Tryptophanyl-tRNA(Trp)
29	C03518	cpd:C03518 N-Acetyl-D-glucosaminide
30	C03546	cpd:C03546 myo-Inositol 4-phosphate; D-myo-Inositol 4-phosphate; 1D-myo-Inositol 4-phosphate; 1D-myo-Inositol 4-monophosphate; Inositol 4-phosphate
31	C03680	cpd:C03680 4-Imidazolone-5-propanoate; 4-Imidazolone-5-propionic acid; 4,5-Dihydro-4-oxo-5-imidazolepropanoate
32	C03771	cpd:C03771 5-Guanidino-2-oxopentanoate; 5-Guanidino-2-oxo-pentanoate; 2-Oxo-5-guanidinopentanoate; 2-Oxo-5-guanidino-pentanoate
33	C03772	cpd:C03772 5beta-Androstane-3,17-dione
34	C04006	cpd:C04006 1D-myo-Inositol 3-phosphate; D-myo-Inositol 3-phosphate; myo-Inositol 3-phosphate; Inositol 3-phosphate; 1D-myo-Inositol 3-monophosphate; D-myo-Inositol 3-monophosphate; myo-Inositol 3-monophosphate; Inositol 3-monophosphate; 1L-myo-Inositol 1-phosphate; L-myo-Inositol 1-phosphate
35	C04281	cpd:C04281 L-1-Pyrroline-3-hydroxy-5-carboxylate; 3-Hydroxy-L-1-pyrroline-5-carboxylate
36	C04282	cpd:C04282 1-Pyrroline-4-hydroxy-2-carboxylate
37	C04409	cpd:C04409 2-Amino-3-carboxymuconate semialdehyde; 2-Amino-3-(3-oxoprop-1-enyl)-but-2-enedioate; 2-Amino-3-(3-oxoprop-1-en-1-yl)but-2-enedioate
38	C04438	cpd:C04438 1-Acyl-sn-glycero-3-phosphoethanolamine; L-2-Lysophosphatidylethanolamine
39	C04555	cpd:C04555 3beta-Hydroxyandrost-5-en-17-one 3-sulfate; Dehydroepiandrosterone sulfate
40	C04805	cpd:C04805 5(S)-HETE; 5-Hydroxyeicosatetraenoate; 5-HETE; (6E,8Z,11Z,14Z)-(5S)-5-Hydroxyicosa-6,8,11,14-tetraenoic acid
41	C04853	cpd:C04853 20-OH-Leukotriene B4; 20-OH-LTB4; 20-Hydroxy-leukotriene B4; (6Z,8E,10E,14Z)-(5S,12R)-5,12,20-Trihydroxyeicosa-6,8,10,14-tetraenoate; (6Z,8E,10E,14Z)-(5S,12R)-5,12,20-Trihydroxyicosa-6,8,10,14-tetraenoate
42	C05102	cpd:C05102 alpha-Hydroxy fatty acid
43	C05127	cpd:C05127 N-Methylhistamine; 1-Methylhistamine; 1-Methyl-4-(2-aminoethyl)imidazole
44	C05235	cpd:C05235 Hydroxyacetone; Acetol; 1-Hydroxy-2-propanone; 2-Ketopropyl alcohol; Acetone alcohol; Pyruvinalcohol; Pyruvic alcohol; Methylketol
45	C05285	cpd:C05285 Adrenosterone
46	C05290	cpd:C05290 19-Hydroxyandrost-4-ene-3,17-dione; 19-Hydroxyandrostenedione
47	C05293	cpd:C05293 5beta-Dihydrotestosterone
48	C05294	cpd:C05294 19-Hydroxytestosterone; 17beta,19-Dihydroxyandrost-4-en-3-one
49	C05332	cpd:C05332 Phenethylamine; 2-Phenylethylamine; beta-Phenylethylamine; Phenylethylamine
50	C05335	cpd:C05335 Selenomethionine
51	C05444	cpd:C05444 3alpha,7alpha,26-Trihydroxy-5beta-cholestane; 5beta-Cholestane-3alpha,7alpha,26-triol
52	C05449	cpd:C05449 3alpha,7alpha-Dihydroxy-5beta-24-oxocholestanoyl-CoA
53	C05451	cpd:C05451 7alpha-Hydroxy-5beta-cholestan-3-one
54	C05453	cpd:C05453 7alpha,12alpha-Dihydroxy-5beta-cholestan-3-one
55	C05473	cpd:C05473 11beta,21-Dihydroxy-3,20-oxo-5beta-pregnan-18-al
56	C05475	cpd:C05475 11beta,21-Dihydroxy-5beta-pregnane-3,20-dione; 5beta-Pregnane-11beta,21-diol-3,20-dione
57	C05477	cpd:C05477 21-Hydroxy-5beta-pregnane-3,11,20-trione
58	C05478	cpd:C05478 3alpha,21-Dihydroxy-5beta-pregnane-11,20-dione; 5beta-Pregnane-3alpha,21-diol-11,20-dione
59	C05479	cpd:C05479 5beta-Pregnane-3,20-dione
60	C05485	cpd:C05485 21-Hydroxypregnenolone
61	C05487	cpd:C05487 17alpha,21-Dihydroxypregnenolone
62	C05488	cpd:C05488 11-Deoxycortisol; Cortodoxone (USAN)
63	C05503	cpd:C05503 Estradiol-17beta 3-glucuronide; 17beta-Estradiol 3-(beta-D-glucuronide)
64	C05504	cpd:C05504 16-Glucuronide-estriol; 16alpha,17beta-Estriol 16-(beta-D-glucuronide)
65	C05585	cpd:C05585 Gentisate aldehyde
66	C05636	cpd:C05636 3-Hydroxykynurenamine
67	C05638	cpd:C05638 5-Hydroxykynurenamine
68	C05642	cpd:C05642 Formyl-N-acetyl-5-methoxykynurenamine
69	C05643	cpd:C05643 6-Hydroxymelatonin
70	C05647	cpd:C05647 Formyl-5-hydroxykynurenamine
71	C05648	cpd:C05648 5-Hydroxy-N-formylkynurenine
72	C05653	cpd:C05653 Formylanthranilate; N-Formylanthranilate; 2-(Formylamino)-benzoic acid
73	C05775	cpd:C05775 alpha-Ribazole; N1-(alpha-D-ribosyl)-5,6-dimethylbenzimidazole
74	C05787	cpd:C05787 Bilirubin beta-diglucuronide; Bilirubin-bisglucuronoside
75	C05796	cpd:C05796 Galactan
76	C05802	cpd:C05802 2-Hexaprenyl-6-methoxyphenol
77	C05804	cpd:C05804 2-Hexaprenyl-3-methyl-6-methoxy-1,4-benzoquinone
78	C05814	cpd:C05814 2-Octaprenyl-3-methyl-6-methoxy-1,4-benzoquinone
79	C05832	cpd:C05832 5-Hydroxyindoleacetylglycine
80	C05984	cpd:C05984 2-Hydroxybutanoic acid; 2-Hydroxybutyrate; 2-Hydroxybutyric acid
81	C06000	cpd:C06000 (S)-3-Hydroxyisobutyryl-CoA
82	C06056	cpd:C06056 4-Hydroxy-L-threonine
83	C11131	cpd:C11131 2-Methoxy-estradiol-17beta 3-glucuronide
84	C11132	cpd:C11132 2-Methoxyestrone 3-glucuronide
85	C11133	cpd:C11133 Estrone glucuronide; Estrone 3-glucuronide; Estrone beta-D-glucuronide
86	C11134	cpd:C11134 Testosterone glucuronide; Testosterone 17beta-(beta-D-glucuronide)
87	C11135	cpd:C11135 Androsterone glucuronide; Androsterone 3-glucuronide
88	C11136	cpd:C11136 Etiocholan-3alpha-ol-17-one 3-glucuronide
89	C11508	cpd:C11508 4alpha-Methyl-5alpha-ergosta-8,14,24(28)-trien-3beta-ol; delta8,14 -Sterol
90	C11521	cpd:C11521 UDP-6-sulfoquinovose
91	C14765	cpd:C14765 13-OxoODE; 13-KODE; (9Z,11E)-13-Oxooctadeca-9,11-dienoic acid
92	C14782	cpd:C14782 11,12,15-THETA; 11,12,15-Trihydroxyicosatrienoic acid; (5Z,8Z,13E)-(15S)-11,12,15-Trihydroxyeicosa-5,8,12-trienoic acid; (5Z,8Z,13E)-(15S)-11,12,15-Trihydroxyicosa-5,8,12-trienoic acid
93	C14814	cpd:C14814 11,14,15-THETA; 11,14,15-Trihydroxyicosatrienoic acid; (5Z,8Z,12E)-11,14,15-Trihydroxyeicosa-5,8,12-trienoic acid; (5Z,8Z,12E)-11,14,15-Trihydroxyicosa-5,8,12-trienoic acid
94	C14819	cpd:C14819 Fe3+; Fe(III); Ferric ion; Iron(3+)
95	C14827	cpd:C14827 9(S)-HPODE; 9(S)-HPOD; (10E,12Z)-(9S)-9-Hydroperoxyoctadeca-10,12-dienoic acid
96	C15780	cpd:C15780 5-Dehydroepisterol
97	C15783	cpd:C15783 5-Dehydroavenasterol
98	G00025	gl:G00025 (Gal)1 (GalNAc)1 (GlcNAc)1 (Ser/Thr)1; Glycoprotein; O-Glycan
99	G00031	gl:G00031 (GalNAc)1 (GlcNAc)1 (Ser/Thr)1; Glycoprotein; O-Glycan
100	G00143	gl:G00143 (GlcNAc)1 (Ino-P)1; Glycoprotein; GPI anchor
101	G00145	gl:G00145 (GlcN)1 (Ino(acyl)-P)1; Glycoprotein; GPI anchor
102	G00147	gl:G00147 (GlcN)1 (Ino(acyl)-P)1 (Man)1 (EtN)1 (P)1; Glycoprotein; GPI anchor
103	G10611	gl:G10611 UDP-N-acetyl-D-galactosamine; UDP-N-acetylgalactosamine; (UDP-GalNAc)1
104	G10617	gl:G10617 Dolichyl phosphate D-mannose; Dolichyl D-mannosyl phosphate; (Man)1 (P-Dol)1
78 METABOLITES WHOSE CONCENTRACION IS PREDICTED BY COMET TO BE INCREASED IN JURKAT CELLS COMPARED TO NORMAL LYMPHOBLASTS
N	KEGG Ligand identifier	KEGG Ligand description and hyperlink
1	C00012	cpd:C00012 Peptide
2	C00410	cpd:C00410 Progesterone; 4-Pregnene-3,20-dione
3	C00439	cpd:C00439 N-Formimino-L-glutamate; N-Formimidoyl-L-glutamate
4	C00461	cpd:C00461 Chitin; beta-1,4-Poly-N-acetyl-D-glucosamine; [1,4-(N-Acetyl-beta-D-glucosaminyl)]n; [1,4-(N-Acetyl-beta-D-glucosaminyl)]n+1
5	C00486	cpd:C00486 Bilirubin
6	C00523	cpd:C00523 Androsterone; 3alpha-Hydroxy-5alpha-androstan-17-one
7	C00584	cpd:C00584 Prostaglandin E2; (5Z,13E)-(15S)-11alpha,15-Dihydroxy-9-oxoprosta-5,13-dienoate; (5Z,13E)-(15S)-11alpha,15-Dihydroxy-9-oxoprost-13-enoate; Dinoprostone
8	C00643	cpd:C00643 5-Hydroxy-L-tryptophan
9	C01042	cpd:C01042 N-Acetyl-L-aspartate
10	C01044	cpd:C01044 N-Formyl-L-aspartate
11	C01102	cpd:C01102 O-Phospho-L-homoserine
12	C01143	cpd:C01143 (R)-5-Diphosphomevalonate
13	C01322	cpd:C01322 RX
14	C01353	cpd:C01353 Carbonic acid; Dihydrogen carbonate; H2CO3
15	C01598	cpd:C01598 Melatonin; N-Acetyl-5-methoxytryptamine
16	C01651	cpd:C01651 tRNA(Thr)
17	C01652	cpd:C01652 tRNA(Trp)
18	C01708	cpd:C01708 Hemoglobin
19	C01780	cpd:C01780 Aldosterone; 11beta,21-Dihydroxy-3,20-dioxo-4-pregnen-18-al
20	C01798	cpd:C01798 D-Glucoside
21	C01921	cpd:C01921 Glycocholate; Glycocholic acid; 3alpha,7alpha,12alpha-Trihydroxy-5beta-cholan-24-oylglycine
22	C01943	cpd:C01943 Obtusifoliol; 4alpha,14alpha-Dimethyl-5alpha-ergosta-8,24(28)-dien-3beta-ol; 4alpha,14alpha-Dimethyl-24-methylene-5alpha-cholesta-8-en-3beta-ol
23	C02051	cpd:C02051 Lipoylprotein; H-Protein-lipoyllysine
24	C02165	cpd:C02165 Leukotriene B4; (6Z,8E,10E,14Z)-(5S,12R)-5,12-Dihydroxyeicosa-6,8,10,14-tetraenoate; (6Z,8E,10E,14Z)-(5S,12R)-5,12-Dihydroxyicosa-6,8,10,14-tetraenoate
25	C02218	cpd:C02218 2-Aminoacrylate; Dehydroalanine
26	C02702	cpd:C02702 L-Prolyl-tRNA(Pro)
27	C03267	cpd:C03267 beta-D-Fructose 2-phosphate; beta-D-Fructofuranose 2-phosphate
28	C03547	cpd:C03547 omega-Hydroxy fatty acid
29	C04373	cpd:C04373 3alpha-Hydroxy-5beta-androstan-17-one; Etiocholan-3alpha-ol-17-one; 3alpha-Hydroxyetiocholan-17-one
30	C04454	cpd:C04454 5-Amino-6-(5'-phosphoribitylamino)uracil; 5-Amino-2,6-dioxy-4-(5'-phosphoribitylamino)pyrimidine; 5-Amino-6-(5-phosphoribitylamino)uracil
31	C04778	cpd:C04778 N1-(5-Phospho-alpha-D-ribosyl)-5,6-dimethylbenzimidazole; alpha-Ribazole 5'-phosphate
32	C04874	cpd:C04874 2-Amino-4-hydroxy-6-(D-erythro-1,2,3-trihydroxypropyl)-7,8-dihydropteridine; Dihydroneopterin
33	C05122	cpd:C05122 Taurocholate; Taurocholic acid; Cholyltaurine
34	C05212	cpd:C05212 1-Radyl-2-acyl-sn-glycero-3-phosphocholine; 1-Organyl-2-acyl-sn-glycero-3-phosphocholine; 2-Acyl-1-alkyl-sn-glycero-3-phosphocholine
35	C05284	cpd:C05284 11beta-Hydroxyandrost-4-ene-3,17-dione; Androst-4-ene-3,17-dione-11beta-ol; 4-Androsten-11beta-ol-3,17-dione
36	C05299	cpd:C05299 2-Methoxyestrone
37	C05302	cpd:C05302 2-Methoxyestradiol-17beta
38	C05448	cpd:C05448 3alpha,7alpha,24-Trihydroxy-5beta-cholestanoyl-CoA
39	C05462	cpd:C05462 Chenodeoxyglycocholate
40	C05476	cpd:C05476 Tetrahydrocorticosterone
41	C05498	cpd:C05498 11beta-Hydroxyprogesterone
42	C05527	cpd:C05527 3-Sulfinylpyruvate; 3-Sulfinopyruvate
43	C05546	cpd:C05546 Protein N6,N6,N6-trimethyl-L-lysine
44	C05582	cpd:C05582 Homovanillate; Homovanillic acid
45	C05584	cpd:C05584 3-Methoxy-4-hydroxymandelate; Vanillylmandelic acid
46	C05635	cpd:C05635 5-Hydroxyindoleacetate
47	C05637	cpd:C05637 4,8-Dihydroxyquinoline; Quinoline-4,8-diol
48	C05639	cpd:C05639 4,6-Dihydroxyquinoline; Quinoline-4,6-diol
49	C05713	cpd:C05713 Cyanoglycoside
50	C05803	cpd:C05803 2-Hexaprenyl-6-methoxy-1,4-benzoquinone
51	C05813	cpd:C05813 2-Octaprenyl-6-methoxy-1,4-benzoquinone
52	C05823	cpd:C05823 3-Mercaptolactate
53	C05828	cpd:C05828 Methylimidazoleacetic acid; Tele-methylimidazoleacetic acid; 1-Methyl-4-imidazoleacetic acid; 1-Methylimidazole-4-acetate; Methylimidazoleacetate
54	C05842	cpd:C05842 N1-Methyl-2-pyridone-5-carboxamide; N'-Methyl-2-pyridone-5-carboxamide
55	C05843	cpd:C05843 N1-Methyl-4-pyridone-5-carboxamide; N'-Methyl-4-pyridone-5-carboxamide
56	C06125	cpd:C06125 Sulfatide; Galactosylceramidesulfate; Cerebroside 3-sulfate
57	C06197	cpd:C06197 P1,P3-Bis(5'-adenosyl) triphosphate; ApppA
58	C06426	cpd:C06426 (6Z,9Z,12Z)-Octadecatrienoic acid; 6,9,12-Octadecatrienoic acid; gamma-Linolenic acid
59	C11554	cpd:C11554 1-Phosphatidyl-1D-myo-inositol 3,4-bisphosphate; 1,2-Diacyl-sn-glycero-3-phospho-(1'-myo-inositol-3',4'-bisphosphate)
60	C13309	cpd:C13309 2-Phytyl-1,4-naphthoquinone; Demethylphylloquinone
61	C13508	cpd:C13508 Sulfoquinovosyldiacylglycerol; SQDG; 1,2-Diacyl-3-(6-sulfo-alpha-D-quinovosyl)-sn-glycerol
62	C14762	cpd:C14762 13(S)-HODE; (13S)-Hydroxyoctadecadienoic acid; (9Z, 11E)-(13S)-13-Hydroxyoctadeca-9,11-dienoic acid
63	C14772	cpd:C14772 5,6-DHET; (8Z,11Z,14Z)-5,6-Dihydroxyeicosa-8,11,14-trienoic acid; (8Z,11Z,14Z)-5,6-Dihydroxyicosa-8,11,14-trienoic acid
64	C14773	cpd:C14773 8,9-DHET; (5Z,11Z,14Z)-8,9-Dihydroxyeicosa-5,11,14-trienoic acid; (5Z,11Z,14Z)-8,9-Dihydroxyicosa-5,11,14-trienoic acid
65	C14774	cpd:C14774 11,12-DHET; (5Z,8Z,14Z)-11,12-Dihydroxyeicosa-5,8,14-trienoic acid; (5Z,8Z,14Z)-11,12-Dihydroxyicosa-5,8,14-trienoic acid
66	C14775	cpd:C14775 14,15-DHET; (5Z,8Z,11Z)-14,15-Dihydroxyeicosa-5,8,11-trienoic acid; (5Z,8Z,11Z)-14,15-Dihydroxyicosa-5,8,11-trienoic acid
67	C14778	cpd:C14778 16(R)-HETE; (5Z,8Z,11Z,14Z)-(16R)-16-Hydroxyeicosa-5,8,11,14-tetraenoic acid; (5Z,8Z,11Z,14Z)-(16R)-16-Hydroxyicosa-5,8,11,14-tetraenoic acid
68	C14781	cpd:C14781 15H-11,12-EETA; 15-Hydroxy-11,12-epoxyeicosatrienoic acid; (5Z,8Z,13E)-(15S)-11,12-Epoxy-15-hydroxyeicosa-5,8,13-trienoic acid; (5Z,8Z,13E)-(15S)-11,12-Epoxy-15-hydroxyicosa-5,8,13-trienoic acid
69	C14813	cpd:C14813 11H-14,15-EETA; 11-Hydroxy-14,15-EETA; 11-Hydroxy-14,15-epoxyeicosatrienoic acid; (5Z,8Z,12E)-14,15-Epoxy-11-hydroxyeicosa-5,8,12-trienoic acid; (5Z,8Z,12E)-14,15-Epoxy-11-hydroxyicosa-5,8,12-trienoic acid
70	C14825	cpd:C14825 9(10)-EpOME; (9R,10S)-(12Z)-9,10-Epoxyoctadecenoic acid
71	C14826	cpd:C14826 12(13)-EpOME; (12R,13S)-(9Z)-12,13-Epoxyoctadecenoic acid
72	C15647	cpd:C15647 2-Acyl-1-(1-alkenyl)-sn-glycero-3-phosphate
73	C15782	cpd:C15782 delta7-Avenasterol
74	G00032	gl:G00032 (Gal)1 (GalNAc)1 (GlcNAc)1 (Ser/Thr)1; Glycoprotein; O-Glycan
75	G00038	gl:G00038 (Gal)3 (Glc)1 (GlcNAc)1 (Cer)1; Glycolipid; Sphingolipid
76	G00140	gl:G00140 (GlcN)1 (Ino(acyl)-P)1 (Man)4 (EtN)1 (P)1; Glycoprotein; GPI anchor
77	G00146	gl:G00146 (GlcN)1 (Ino(acyl)-P)1 (Man)1; Glycoprotein; GPI anchor
78	G12396	gl:G12396 6-(alpha-D-glucosaminyl)-1D-myo-inositol; (GlcN)1 (Ino)1
